# Supplementary material for: Human cytomegalovirus protein pUL36: A dual cell death pathway inhibitor
Source: Proc Natl Acad Sci U S A. 2020 Jul 20;117(31):18771–9. doi: 10.1073/pnas.2001887117 (PMC7414183; doi:10.1073/pnas.2001887117)
Supplement: Supplementary File [file pnas.2001887117.sd01.xlsx]

## Sheet: Dataset S1A Plotter
																	Mock	HCMV	HCMV + MG132			Mock	HCMV	HCMV + MG132			Mock	HCMV	HCMV + MG132			Mock	HCMV	HCMV + MG132
																	0.418087	0.171451	0.410462			0.488689	0.0548796	0.456431			0.644373	0.0697231	0.285904			0.566531	0.0623014	0.371167
	Gene name	Description	Experiment 1 Peptides	Experiment 2 Peptides	Cluster	Degraded at 48h?	Degraded early (medium confidence)?	Degraded early (high confidence)?									1	0.410083	0.981761			1	0.1123	0.933991			1	0.108203	0.443693			1	0.10997	0.655158			-0.274803	0.274803	0.137401
	PCDHGB5	Protocadherin gamma-B5	3	3	6	YES	YES	YES																													-0.0262006	0.0262006	0.0131003
																																					0.301003	0.301003	0.150502
	Input here
																			12 h experiment	Fold change	Significance
																			Downregulation	2.43853	2.96836e-05
																			Rescue	2.39405	0.0353153
																			48 h average
																			Downregulation	9.0934	5.30053e-05
																			Rescue	5.95761	0.000421873
	Instructions
	Input a gene name into cell B4. The number of peptides quantified, the cluster assignment (from Figure 1C) and plots of protein abundance are shown.
	NQ: Not quantified
	If no data is found for your gene, it might appear under a different alias - see www.genecards.org for alternatives.
	Error bars show range
	Relevant fold changes and statistics are shown. The significance values are colour coordinated as in Figure 1B:
	>0.05
	<0.05
	<0.001
	<0.0000001
	Nightingale et al is reference 10 in the main text

## Sheet: Dataset S1B Data
Protein Id	Identifier	Gene Symbol	Description	Species	Degraded at 48h?	Degraded early (medium confidence)? (Nightingale et al 2018)	Degraded early (high confidence)? (Nightingale et al 2018)	Repeat 1 Peptides	Repeat 2 Peptides	Repeat 1 S:N			Repeat 2 S:N						Repeat 1 S:N Normalised to sum			Repeat 2 S:N Normalised to sum						48h Average S:N Normalised to sum			48h fold downregulation	48h fold rescue	48h downregulation significance B	48h rescue significance B	12h fold downregulation	12h fold rescue	12h downregulation significance B	12h rescue significance B	Cluster
										48h Mock	48h Merlin	48h Merlin + MG132	12h Mock	12h Merlin	12h Merlin + MG132	48h Mock	48h Merlin	48h Merlin + MG132	48h Mock	48h Merlin	48h Merlin + MG132	12h Mock	12h Merlin	12h Merlin + MG132	48h Mock	48h Merlin	48h Merlin + MG132	48h Mock	48h Merlin	48h Merlin + MG132
sp|Q8NB16|MLKL_HUMAN	Q8NB16	MLKL	Mixed lineage kinase domain-like protein	HUMAN	YES	YES	YES	2	0	97.9874	4.46661	135.275	0	0	0	0	0	0	0.412182	0.0187887	0.56903	NQ	NQ	NQ	NQ	NQ	NQ	0.412182	0.0187887	0.56903	21.9378	30.2858	1.28907e-09	1.3322e-12	NQ	NQ	NQ	NQ	1
sp|Q9Y5G0|PCDGH_HUMAN	Q9Y5G0	PCDHGB5	Protocadherin gamma-B5	HUMAN	YES	YES	YES	3	3	74.8319	8.4036	69.8924	571.381	234.314	560.959	225.794	24.4316	100.183	0.488689	0.0548796	0.456431	0.418087	0.171451	0.410462	0.644373	0.0697231	0.285904	0.566531	0.0623014	0.371167	9.0934	5.95761	5.30053e-05	0.000421873	2.43853	2.39405	2.96836e-05	0.0353153	6
sp|Q8IX01|SUGP2_HUMAN	Q8IX01	SUGP2	SURP and G-patch domain-containing protein 2	HUMAN	YES	YES	YES	3	9	481.778	76.875	204.766	3652.92	2088.78	3384.37	3217.41	684.986	1185.73	0.631079	0.100698	0.268223	0.400273	0.228881	0.370846	0.632337	0.134625	0.233038	0.631708	0.117661	0.25063	5.36886	2.1301	6.49667e-05	0.000892579	1.74883	1.62026	0.00957705	0.164182	6
sp|Q9H1A4|APC1_HUMAN	Q9H1A4	ANAPC1	Anaphase-promoting complex subunit 1	HUMAN	YES	YES	YES	7	4	535.704	54.5457	220.405	1485.06	1225.03	1098.91	821.084	222.716	499.395	0.660829	0.067286	0.271885	0.389882	0.321615	0.288503	0.532068	0.144321	0.323611	0.596448	0.105804	0.297748	5.63732	2.81416	0.000232758	0.00258554	1.21226	0.897046	0.258161	0.714214	6
sp|Q14527|HLTF_HUMAN	Q14527	HLTF	Helicase-like transcription factor	HUMAN	YES	YES	YES	5	7	157.682	37.5296	261.387	746.229	423.693	1030.91	966.017	348.85	850.972	0.34534	0.0821937	0.572466	0.339067	0.192515	0.468418	0.446024	0.161069	0.392906	0.395682	0.121632	0.482686	3.25312	3.96843	0.00276464	4.20794e-05	1.76125	2.43314	0.00371227	0.0284841	8
sp|O96006|ZBED1_HUMAN	O96006	ZBED1	Zinc finger BED domain-containing protein 1	HUMAN	YES	YES	YES	1	1	53.3732	13.1435	56.1207	304.086	159.447	399.05	450.729	130.547	307.837	0.435211	0.107173	0.457615	0.35253	0.184848	0.462622	0.506943	0.146828	0.346229	0.471077	0.127001	0.401922	3.70925	3.16473	0.00834914	0.00398759	1.90713	2.50271	0.00669576	0.0876717	6
sp|Q9UJX4|APC5_HUMAN	Q9UJX4	ANAPC5	Anaphase-promoting complex subunit 5	HUMAN	YES	YES	YES	6	5	330.845	53.7022	371.935	1027.11	633.848	1278.35	1292.91	908.331	1122.5	0.437347	0.0709894	0.491664	0.34944	0.215645	0.434915	0.388993	0.273286	0.337721	0.41317	0.172138	0.414693	2.40023	2.40907	0.0206385	0.00153415	1.62044	2.01681	0.0129125	0.0747194	8
sp|P52799|EFNB2_HUMAN	P52799	EFNB2	Ephrin-B2	HUMAN	YES	YES		2	7	373.763	47.0569	133.35	2445.41	1798.67	2613.84	5711.15	383.498	1141.37	0.674455	0.0849142	0.24063	0.356582	0.262276	0.381142	0.789267	0.0529986	0.157734	0.731861	0.0689564	0.199182	10.6134	2.88853	3.75022e-08	1.7773e-06	1.35957	1.45321	0.146944	0.287496	6
sp|Q9UKI2|BORG2_HUMAN	Q9UKI2	CDC42EP3	Cdc42 effector protein 3	HUMAN	YES	YES		3	4	2428.52	150.758	341.025	954.26	318.083	1549.38	1442.52	296.868	598.633	0.831599	0.051624	0.116777	0.338183	0.112726	0.549091	0.616984	0.126974	0.256043	0.724291	0.0892989	0.18641	8.11086	2.08748	9.34063e-07	0.00123244	3.00004	4.87101	1.2839e-09	2.62787e-05	6
sp|Q9H0V9-2|LMA2L_HUMAN	Q9H0V9-2	LMAN2L	Isoform 2 of VIP36-like protein	HUMAN	YES	YES		1	2	21.2437	1.20694	10.5843	742.266	116.853	861.817	561.778	89.6538	168.5	0.643067	0.0365351	0.320398	0.431315	0.0679007	0.500784	0.685153	0.109343	0.205504	0.66411	0.072939	0.262951	9.105	3.60508	1.42392e-05	0.00119222	6.35215	7.37523	2.11488e-17	8.31541e-07	6
sp|P17302|CXA1_HUMAN	P17302	GJA1	Gap junction alpha-1 protein	HUMAN	YES	YES		11	9	739.954	133.184	335.285	3095.81	1426.3	2363.04	971.539	312.511	580.239	0.61233	0.110213	0.277457	0.449636	0.207156	0.343208	0.521131	0.16763	0.311239	0.566731	0.138922	0.294348	4.0795	2.1188	0.000460952	0.0294145	2.17051	1.65676	0.000133677	0.142454	6
sp|O95243|MBD4_HUMAN	O95243	MBD4	Methyl-CpG-binding domain protein 4	HUMAN	YES	YES		1	1	6.35512	0.811688	25.9676	85.2949	77.7574	144.539	54.6938	15.7762	77.4719	0.191798	0.0244969	0.783705	0.277299	0.252794	0.469907	0.369698	0.106638	0.523664	0.280748	0.0655674	0.653685	4.28182	9.96965	0.00293367	3.29028e-06	1.09694	1.85885	0.570557	0.278231	1
sp|P52630|STAT2_HUMAN	P52630	STAT2	Signal transducer and activator of transcription 2	HUMAN	YES	YES		11	12	788.882	184.506	652.408	2884.96	3695.44	6070.45	3243.41	1456.35	1969.4	0.485228	0.113486	0.401286	0.228045	0.29211	0.479845	0.486329	0.218371	0.295299	0.485779	0.165929	0.348293	2.92764	2.09905	0.00743779	8.66995e-05	0.780681	1.64269	0.0686001	0.0939291	6
sp|P56945-6|BCAR1_HUMAN	P56945-6	BCAR1	Isoform 6 of Breast cancer anti-estrogen resistance protein 1	HUMAN	YES	YES		12	9	1297.54	307.473	1156.24	1235.19	717.422	1630.22	2377.93	1197.45	1690.17	0.469909	0.111353	0.418739	0.344753	0.200239	0.455008	0.451602	0.227412	0.320986	0.460755	0.169382	0.369862	2.72021	2.18359	0.012056	0.000434295	1.72171	2.27233	0.00261606	0.0289461	6
sp|Q9Y561|LRP12_HUMAN	Q9Y561	LRP12	Low-density lipoprotein receptor-related protein 12	HUMAN	YES	YES		4	1	88.8129	24.8132	210.11	117.68	45.4644	365.641	240.848	95.8009	256.125	0.274338	0.0766466	0.649016	0.222548	0.0859789	0.691474	0.406307	0.161615	0.432079	0.340322	0.119131	0.540547	2.85671	4.53743	0.0321548	0.000104821	2.5884	8.04236	0.000201478	6.45255e-05	2
sp|Q9BXN1|ASPN_HUMAN	Q9BXN1	ASPN	Asporin	HUMAN	YES			1	0	139.81	12.8677	38.9218	0	0	0	0	0	0	0.729698	0.0671597	0.203142	NQ	NQ	NQ	NQ	NQ	NQ	0.729698	0.0671597	0.203142	10.8651	3.02476	2.15762e-06	0.0419896	NQ	NQ	NQ	NQ	6
sp|P24522|GA45A_HUMAN	P24522	GADD45A	Growth arrest and DNA damage-inducible protein GADD45 alpha	HUMAN	YES			2	1	6.87068	0.591771	105.683	54.539	54.5194	1121.29	15.2477	0	1608.05	0.0607246	0.0052302	0.934045	0.0443281	0.0443121	0.91136	0.00939304	0	0.990607	0.0350588	0.0026151	0.962326	13.4063	367.989	2.1768e-06	7.68981e-56	1.00036	20.5668	0.861953	1.26084e-14	1
sp|P02458|CO2A1_HUMAN	P02458	COL2A1	Collagen alpha-1(II) chain	HUMAN	YES			12	9	1186.97	159.312	415.874	3743.82	2393.12	7452	2529.48	443.761	1040.52	0.67359	0.0904071	0.236003	0.275505	0.176108	0.548387	0.630201	0.11056	0.259239	0.651896	0.100483	0.247621	6.4876	2.46429	1.02446e-05	6.91005e-05	1.56441	3.11393	0.0133351	0.000256751	6
sp|Q5VY09|IER5_HUMAN	Q5VY09	IER5	Immediate early response gene 5 protein	HUMAN	YES			0	2	0	0	0	13.356	17.906	89.9487	13.8818	1.78677	138.117	NQ	NQ	NQ	0.110188	0.147726	0.742086	0.0902674	0.0116186	0.898114	0.0902674	0.0116186	0.898114	7.76923	77.2998	4.07974e-05	5.80992e-20	0.745896	5.02339	0.419146	0.00241756	1
sp|Q53EL6|PDCD4_HUMAN	Q53EL6	PDCD4	Programmed cell death protein 4	HUMAN	YES			6	10	384.404	47.3527	83.7268	2546.15	2424.19	9233.25	3082.24	995.353	2599.34	0.745716	0.0918607	0.162424	0.179261	0.170675	0.650064	0.461625	0.149074	0.389302	0.60367	0.120467	0.275863	5.01108	2.28994	0.000116649	0.00018974	1.05031	3.80879	0.815013	1.87598e-05	6
sp|Q9NZV1|CRIM1_HUMAN	Q9NZV1	CRIM1	Cysteine-rich motor neuron 1 protein	HUMAN	YES			7	11	372.005	93.2291	234.271	1977.11	1737.01	1456.26	2499.88	533.406	895.797	0.531812	0.133279	0.334909	0.382391	0.335954	0.281655	0.63625	0.135758	0.227991	0.584031	0.134519	0.28145	4.34164	2.09228	0.000284275	0.00816008	1.13823	0.838375	0.382908	0.646298	6
sp|Q9H3M7|TXNIP_HUMAN	Q9H3M7	TXNIP	Thioredoxin-interacting protein	HUMAN	YES			5	7	908.33	175.732	664.35	1341.54	655.72	2341.11	2157.26	548.913	1198.98	0.519517	0.10051	0.379973	0.309227	0.151144	0.539629	0.552413	0.140561	0.307026	0.535965	0.120535	0.3435	4.44654	2.84978	0.000346501	3.57706e-06	2.0459	3.57028	8.69098e-05	0.000585468	6
sp|Q8N4U5|T11L2_HUMAN	Q8N4U5	TCP11L2	T-complex protein 11-like protein 2	HUMAN	YES			1	0	11.352	1.07419	12.3666	0	0	0	0	0	0	0.457875	0.0433265	0.498798	NQ	NQ	NQ	NQ	NQ	NQ	0.457875	0.0433265	0.498798	10.568	11.5125	0.000362088	0.0035535	NQ	NQ	NQ	NQ	8
sp|Q8N8E3|CE112_HUMAN	Q8N8E3	CEP112	Centrosomal protein of 112 kDa	HUMAN	YES			1	1	47.5936	4.58302	22.7614	274.874	190.691	317.54	261.305	68.939	148.703	0.635106	0.0611575	0.303736	0.351005	0.243507	0.405488	0.545582	0.143939	0.31048	0.590344	0.102548	0.307108	5.75675	2.99477	0.000364522	0.0188271	1.44146	1.6652	0.0992188	0.347858	6
sp|Q6ZRH7|CTSRG_HUMAN	Q6ZRH7	CATSPERG	Cation channel sperm-associated protein subunit gamma	HUMAN	YES			1	1	119.77	24.9781	30.1883	1923.2	2895.14	133.667	78.1897	10.9219	308.186	0.684648	0.142784	0.172568	0.388367	0.58464	0.0269925	0.196804	0.0274904	0.775705	0.440726	0.0851374	0.474137	5.17665	5.56907	0.000774626	0.000134263	0.664285	0.0461694	0.0238393	6.14133e-19	6
sp|A1XBS5|F92A1_HUMAN	A1XBS5	FAM92A1	Protein FAM92A1	HUMAN	YES			1	1	44.8696	6.15331	34.3801	266.43	165.292	307.602	279.231	68.6336	134.64	0.525387	0.0720503	0.402563	0.36037	0.223572	0.416058	0.578711	0.142245	0.279044	0.552049	0.107147	0.340804	5.15224	3.1807	0.000800329	0.0127162	1.61188	1.86096	0.0403022	0.250742	6
sp|O14613|BORG1_HUMAN	O14613	CDC42EP2	Cdc42 effector protein 2	HUMAN	YES			2	1	108.62	17.1258	63.1513	176.647	109.576	215.756	194.021	47.6376	102.683	0.575021	0.0906623	0.334316	0.351901	0.218289	0.42981	0.563455	0.138344	0.298201	0.569238	0.114503	0.316259	4.97138	2.76201	0.00102182	0.0309842	1.61209	1.969	0.0461769	0.19214	6
sp|Q15327|ANKR1_HUMAN	Q15327	ANKRD1	Ankyrin repeat domain-containing protein 1	HUMAN	YES			1	1	1.50187	0.848339	93.1325	21.238	35.2009	97.3883	31.7834	3.29858	332.894	0.0157292	0.00888474	0.975386	0.138064	0.228834	0.633102	0.0863736	0.00896413	0.904662	0.0510514	0.00892443	0.940024	5.72041	105.332	0.00121669	1.13327e-22	0.603337	2.76665	0.129187	0.0618642	1
sp|P08476|INHBA_HUMAN	P08476	INHBA	Inhibin beta A chain	HUMAN	YES			4	0	118.39	24.4877	73.9037	0	0	0	0	0	0	0.546126	0.11296	0.340914	NQ	NQ	NQ	NQ	NQ	NQ	0.546126	0.11296	0.340914	4.83468	3.018	0.0013526	0.0424878	NQ	NQ	NQ	NQ	6
sp|Q02363|ID2_HUMAN	Q02363	ID2	DNA-binding protein inhibitor ID-2	HUMAN	YES			2	1	39.1069	11.0103	80.2989	186.718	186.111	2682.97	69.6521	0	1020.14	0.299863	0.0844241	0.615713	0.0611029	0.0609043	0.877993	0.0639134	0	0.936087	0.181888	0.0422121	0.7759	4.30891	18.381	0.00229844	2.25652e-13	1.00326	14.4159	0.959569	1.80923e-12	1
sp|O60381|HBP1_HUMAN	O60381	HBP1	HMG box-containing protein 1	HUMAN	YES			5	5	40.1409	15.6634	140.381	630.353	649.153	3381.06	400.148	100.233	2187.03	0.204607	0.0798399	0.715553	0.135252	0.139286	0.725461	0.148897	0.0372973	0.813805	0.176752	0.0585686	0.764679	3.01787	13.0561	0.0047468	1.03052e-14	0.971039	5.20842	1	4.88858e-08	1
sp|P13746-2|1A11_HUMAN	P13746-2	HLA-A	Isoform 2 of HLA class I histocompatibility antigen, A-11 alpha chain	HUMAN	YES			16	18	1636.35	585.041	1511.95	3205.97	2723.29	3420.76	3439.85	1197.62	2509.8	0.438307	0.156707	0.404986	0.342884	0.29126	0.365856	0.481282	0.167564	0.351154	0.459795	0.162136	0.37807	2.83587	2.33181	0.00715425	3.80852e-06	1.17724	1.25611	0.474299	0.535844	6
sp|Q8WVJ9|TWST2_HUMAN	Q8WVJ9	TWIST2	Twist-related protein 2	HUMAN	YES			0	2	0	0	0	177.188	130.182	1236.73	262.254	73.8869	263.496	NQ	NQ	NQ	0.114752	0.0843092	0.800939	0.437355	0.123219	0.439426	0.437355	0.123219	0.439426	3.5494	3.56621	0.00826325	0.00573377	1.36108	9.50002	0.125354	2.65122e-08	8
sp|P05121|PAI1_HUMAN	P05121	SERPINE1	Plasminogen activator inhibitor 1	HUMAN	YES			5	15	190.906	42.7966	157.338	4749.52	3903.99	3111.28	3384.49	1821.99	4131.19	0.4882	0.109443	0.402358	0.403706	0.331837	0.264457	0.362456	0.195123	0.442421	0.425328	0.152283	0.42239	2.79301	2.77372	0.00998918	7.48237e-08	1.21658	0.79695	0.285177	0.452453	8
sp|Q9UHQ7|TCAL9_HUMAN	Q9UHQ7	TCEAL9	Transcription elongation factor A protein-like 9	HUMAN	YES			2	4	7.60976	2.05769	95.1091	185.646	294.753	1620.75	205.74	70.8025	1950.2	0.0726284	0.0196389	0.907733	0.0883544	0.140282	0.771364	0.0923951	0.0317965	0.875808	0.0825118	0.0257177	0.891771	3.20837	34.6754	0.0104925	2.62133e-26	0.629836	5.49868	0.0709901	1.94337e-05	1
sp|Q96QB1|RHG07_HUMAN	Q96QB1	DLC1	Rho GTPase-activating protein 7	HUMAN	YES			3	4	237.906	78.1009	176.816	688.188	224.67	1253.62	914.452	275.29	682.488	0.482741	0.158477	0.358782	0.317653	0.103703	0.578644	0.488429	0.147039	0.364532	0.485585	0.152758	0.361657	3.17879	2.36752	0.0110619	0.0127659	3.06311	5.57982	2.37879e-08	1.64231e-05	6
sp|A0AUZ9|KAL1L_HUMAN	A0AUZ9	KANSL1L	KAT8 regulatory NSL complex subunit 1-like protein	HUMAN	YES			1	0	4.05524	0.784864	17.4221	0	0	0	0	0	0	0.182158	0.0352555	0.782586	NQ	NQ	NQ	NQ	NQ	NQ	0.182158	0.0352555	0.782586	5.1668	22.1976	0.0111368	0.000141194	NQ	NQ	NQ	NQ	1
sp|P55040|GEM_HUMAN	P55040	GEM	GTP-binding protein GEM	HUMAN	YES			1	1	28.9667	5.70954	25.3317	111.974	81.8608	555.867	125.63	64.0694	360.161	0.482715	0.0951465	0.422139	0.149358	0.109191	0.741451	0.228476	0.11652	0.655005	0.355595	0.105833	0.538572	3.35996	5.08888	0.0112002	0.000312275	1.36786	6.79039	0.15075	0.000328308	2
sp|P15407|FOSL1_HUMAN	P15407	FOSL1	Fos-related antigen 1	HUMAN	YES			0	4	0	0	0	453.658	450.284	1022.9	1799.79	688.32	1987.3	NQ	NQ	NQ	0.235442	0.233691	0.530868	0.40215	0.1538	0.444049	0.40215	0.1538	0.444049	2.61476	2.88718	0.012265	0.000123327	1.00749	2.27167	0.845983	0.0438729	8
sp|Q99541|PLIN2_HUMAN	Q99541	PLIN2	Perilipin-2	HUMAN	YES			6	6	434.374	82.6918	463.951	2214.26	2295.41	3202.33	550.63	501.414	2353.3	0.44278	0.084292	0.472928	0.287119	0.297641	0.41524	0.161696	0.147243	0.691061	0.302238	0.115768	0.581995	2.61073	5.02726	0.0123841	3.72867e-09	0.964647	1.3951	0.755864	0.348563	2
sp|P61587|RND3_HUMAN	P61587	RND3	Rho-related GTP-binding protein RhoE	HUMAN	YES			5	8	119.45	51.8572	264.689	1331.36	809.872	4908.76	1505.43	485.679	4172.53	0.27397	0.118939	0.60709	0.188846	0.114876	0.696279	0.244244	0.0787975	0.676958	0.259107	0.0988684	0.642024	2.62073	6.49372	0.0151559	3.68841e-17	1.64391	6.06115	0.0158159	4.89986e-08	1
sp|O14558|HSPB6_HUMAN	O14558	HSPB6	Heat shock protein beta-6	HUMAN	YES			5	3	394.216	94.6713	357.063	825.708	931.616	1037.45	595.762	256.89	297.029	0.466004	0.111911	0.422085	0.295447	0.333342	0.371211	0.518198	0.223445	0.258358	0.492101	0.167678	0.340221	2.9348	2.02901	0.0172258	0.0430344	0.886318	1.11361	0.624058	0.801002	6
sp|Q9HAY2|MAGF1_HUMAN	Q9HAY2	MAGEF1	Melanoma-associated antigen F1	HUMAN	YES			2	0	3.42409	0.822682	83.0684	0	0	0	0	0	0	0.0392153	0.00942199	0.951363	NQ	NQ	NQ	NQ	NQ	NQ	0.0392153	0.00942199	0.951363	4.1621	100.973	0.025896	4.59066e-09	NQ	NQ	NQ	NQ	1
sp|Q15326|ZMY11_HUMAN	Q15326	ZMYND11	Zinc finger MYND domain-containing protein 11	HUMAN	YES			3	4	130.048	43.1806	85.3554	593.37	498.41	737.95	918.754	385.198	811.492	0.502924	0.166989	0.330088	0.324294	0.272395	0.403311	0.434308	0.182088	0.383604	0.468616	0.174539	0.356846	2.68488	2.04451	0.027469	0.0407177	1.19053	1.48061	0.317311	0.356073	6
sp|Q6ZW31|SYDE1_HUMAN	Q6ZW31	SYDE1	Rho GTPase-activating protein SYDE1	HUMAN	YES			6	3	251.626	42.6266	266.552	176.831	240.935	175.673	174.676	89.4933	125.826	0.448687	0.0760098	0.475303	0.297977	0.405998	0.296025	0.447892	0.229472	0.322635	0.44829	0.152741	0.398969	2.93496	2.61206	0.0282558	0.0189537	0.733936	0.72913	0.317311	0.491292	8
sp|P05534|1A24_HUMAN	P05534	HLA-A	HLA class I histocompatibility antigen, A-24 alpha chain	HUMAN	YES			10	12	484.798	191.994	522.551	3206.72	2154.23	4341.95	3277.49	1573.36	3519.72	0.40422	0.160083	0.435697	0.330491	0.22202	0.44749	0.391549	0.187963	0.420488	0.397885	0.174023	0.428093	2.28639	2.45998	0.0316004	2.00508e-06	1.48857	2.01554	0.0669231	0.0400531	6
sp|Q7Z4F1|LRP10_HUMAN	Q7Z4F1	LRP10	Low-density lipoprotein receptor-related protein 10	HUMAN	YES			2	0	32.9742	8.67282	50.3495	0	0	0	0	0	0	0.358429	0.0942733	0.547298	NQ	NQ	NQ	NQ	NQ	NQ	0.358429	0.0942733	0.547298	3.80202	5.80544	0.0359242	0.0469882	NQ	NQ	NQ	NQ	2
sp|Q8N6M9|ZFN2A_HUMAN	Q8N6M9	ZFAND2A	AN1-type zinc finger protein 2A	HUMAN	YES			2	5	0	1.7709	233.741	221.752	257.827	485.074	136.321	19.1214	5290.18	0	0.00751936	0.992481	0.229877	0.267274	0.502848	0.0250332	0.00351134	0.971455	0.0125166	0.00551535	0.981968	2.26941	178.043	0.0363838	8.04866e-120	0.860081	1.8814	0.736306	0.242338	1
sp|Q6IQ26|DEN5A_HUMAN	Q6IQ26	DENND5A	DENN domain-containing protein 5A	HUMAN	YES			1	4	22.3878	6.21798	23.2842	1111.82	1539.49	668.031	389.195	207.334	679.931	0.431448	0.11983	0.448722	0.334952	0.463795	0.201254	0.304902	0.162429	0.532669	0.368175	0.141129	0.490696	2.60878	3.47692	0.0383162	0.00295705	0.722198	0.433929	0.14317	0.0230257	8
sp|Q14592|ZN460_HUMAN	Q14592	ZNF460	Zinc finger protein 460	HUMAN	YES			2	1	110.657	29.4592	238.207	114.173	198.745	195.023	72.8845	37.8768	184.926	0.292493	0.0778678	0.629639	0.224776	0.391277	0.383947	0.246492	0.128097	0.625411	0.269492	0.102983	0.627525	2.61687	6.09351	0.0394827	5.53768e-05	0.574468	0.981268	0.046734	0.974473	1
sp|Q8WV24|PHLA1_HUMAN	Q8WV24	PHLDA1	Pleckstrin homology-like domain family A member 1	HUMAN	YES			1	1	1.81036	2.08625	20.0999	16.8458	8.76236	61.8773	61.4889	13.9631	99.9769	0.0754429	0.08694	0.837617	0.192555	0.100158	0.707287	0.350506	0.0795939	0.5699	0.212975	0.083267	0.703758	2.55773	8.45183	0.0456289	1.79272e-05	1.92252	7.06172	0.0297002	0.00021613	1
sp|Q8WVK7|SKA2_HUMAN	Q8WVK7	SKA2	Spindle and kinetochore-associated protein 2	HUMAN	YES			1	1	54.1401	41.2965	276.25	73.0736	66.214	181.548	486.957	145.599	299.667	0.145661	0.111106	0.743233	0.22776	0.20638	0.56586	0.522361	0.156185	0.321454	0.334011	0.133645	0.532344	2.49923	3.98325	0.0468212	0.000874172	1.1036	2.74184	0.570557	0.0827309	2
sp|Q96SB3|NEB2_HUMAN	Q96SB3	PPP1R9B	Neurabin-2	HUMAN		YES	YES	5	8	998.668	26.4218	62.6827	1939.22	640.803	1934.36	1607.71	311.193	406.727	0.918085	0.0242898	0.0576248	0.429565	0.141947	0.428488	0.691301	0.13381	0.174889	0.804693	0.0790499	0.116257	10.1796	1.47067	7.05974e-09	0.221235	3.02623	3.01864	2.78903e-10	0.000240542	6
sp|Q9NRY4|RHG35_HUMAN	Q9NRY4	ARHGAP35	Rho GTPase-activating protein 35	HUMAN		YES	YES	7	9	1591.6	85.6669	201.65	2068.81	1298.53	1833.4	3042.1	782.197	998.181	0.847084	0.0455937	0.107322	0.397791	0.249682	0.352527	0.630817	0.162198	0.206985	0.738951	0.103896	0.157154	7.11242	1.51261	3.78933e-06	0.0619988	1.59319	1.4119	0.00642429	0.234818	6
sp|P78357|CNTP1_HUMAN	P78357	CNTNAP1	Contactin-associated protein 1	HUMAN		YES	YES	9	8	928.378	80.7332	140.345	2051.12	1060.13	1989.94	984.233	312.08	467.779	0.807667	0.070236	0.122097	0.402087	0.20782	0.390093	0.557926	0.176907	0.265167	0.682797	0.123571	0.193632	5.52553	1.56696	2.84307e-05	0.209199	1.93478	1.87707	0.00015119	0.0340917	6
sp|Q53ET0|CRTC2_HUMAN	Q53ET0	CRTC2	CREB-regulated transcription coactivator 2	HUMAN		YES	YES	0	2	0	0	0	330.728	239.392	220.08	436.054	72.572	171.251	NQ	NQ	NQ	0.418537	0.302951	0.278512	0.641372	0.106743	0.251885	0.641372	0.106743	0.251885	6.00857	2.35973	0.000266075	0.074361	1.38153	0.919329	0.136561	0.840673	6
sp|P23497-4|SP100_HUMAN	P23497-4	SP100	Isoform Sp100-C of Nuclear autoantigen Sp-100	HUMAN		YES	YES	5	9	217.401	41.4874	67.3978	2904.23	1347.03	3702.92	3123.81	860.232	1762.74	0.666289	0.12715	0.20656	0.36512	0.169349	0.465531	0.543576	0.149689	0.306735	0.604933	0.13842	0.256648	4.37027	1.85412	0.000400739	0.00699999	2.15602	2.74894	0.000322012	0.00275025	6
sp|Q86X27|RGPS2_HUMAN	Q86X27	RALGPS2	Ras-specific guanine nucleotide-releasing factor RalGPS2	HUMAN		YES	YES	0	4	0	0	0	850.543	414.045	1091.52	1693.92	413.613	590.565	NQ	NQ	NQ	0.360994	0.175732	0.463273	0.627819	0.153298	0.218882	0.627819	0.153298	0.218882	4.09541	1.42782	0.000446011	0.331265	2.05423	2.63624	8.69098e-05	0.0104804	6
sp|Q9HAU0-6|PKHA5_HUMAN	Q9HAU0-6	PLEKHA5	Isoform 6 of Pleckstrin homology domain-containing family A member 5	HUMAN		YES	YES	5	5	285.613	18.7743	66.6842	1291.5	1166.81	940.524	732.935	220.9	349.049	0.769698	0.0505949	0.179707	0.379984	0.343296	0.27672	0.562548	0.169547	0.267905	0.666123	0.110071	0.223806	6.05176	2.03329	0.000882486	0.0927274	1.10687	0.806067	0.55688	0.511505	6
sp|P16333|NCK1_HUMAN	P16333	NCK1	Cytoplasmic protein NCK1	HUMAN		YES	YES	4	7	151.565	53.6786	53.9613	1011.71	573.291	1281.75	1949.34	671.091	912.514	0.584731	0.207089	0.20818	0.352911	0.199979	0.447109	0.551761	0.189952	0.258287	0.568246	0.198521	0.233233	2.8624	1.17486	0.00561789	0.65345	1.76474	2.23578	0.00190957	0.0341435	6
sp|A1A4S6|RHG10_HUMAN	A1A4S6	ARHGAP10	Rho GTPase-activating protein 10	HUMAN		YES	YES	9	8	701.846	193.22	190.947	1537.06	1010.77	1375.52	1535.1	683.245	965.993	0.646259	0.177917	0.175824	0.391773	0.257629	0.350598	0.482078	0.214564	0.303358	0.564169	0.196241	0.239591	2.87488	1.2209	0.0066316	0.516944	1.52069	1.36087	0.0209712	0.446464	6
sp|Q9H4A3-7|WNK1_HUMAN	Q9H4A3-7	WNK1	Isoform 6 of Serine/threonine-protein kinase WNK1	HUMAN		YES	YES	16	9	1339.56	513.65	733.437	1483.76	1090.81	1663.13	1877.99	863.075	1254.25	0.517875	0.198577	0.283547	0.350134	0.257406	0.39246	0.470048	0.216022	0.31393	0.493962	0.207299	0.298739	2.38284	1.4411	0.0264514	0.0992736	1.36024	1.52468	0.0914626	0.281581	6
sp|Q15678|PTN14_HUMAN	Q15678	PTPN14	Tyrosine-protein phosphatase non-receptor type 14	HUMAN		YES	YES	4	3	202.555	29.5862	98.8436	366.78	274.175	401.919	320.071	198.066	222.697	0.611977	0.0893884	0.298634	0.351701	0.262903	0.385395	0.432042	0.267356	0.300602	0.52201	0.178372	0.299618	2.92652	1.67974	0.0286511	0.262273	1.33776	1.46592	0.147238	0.408554	6
sp|Q9Y485|DMXL1_HUMAN	Q9Y485	DMXL1	DmX-like protein 1	HUMAN		YES	YES	2	1	93.3909	12.7813	60.5683	76.3476	70.9098	81.5576	39.0853	27.4595	44.0942	0.560097	0.0766538	0.363249	0.333665	0.3099	0.356435	0.353269	0.24819	0.398541	0.456683	0.162422	0.380895	2.81171	2.34509	0.0293987	0.140228	1.07669	1.15016	0.707314	0.879866	8
sp|Q9UJX5-3|APC4_HUMAN	Q9UJX5-3	ANAPC4	Isoform 3 of Anaphase-promoting complex subunit 4	HUMAN		YES	YES	5	2	196.583	50.7333	132.492	523.951	251.752	619.207	559.417	231.59	335.473	0.517584	0.133576	0.34884	0.375616	0.180479	0.443904	0.496606	0.205587	0.297807	0.507095	0.169582	0.323323	2.99027	1.90659	0.0379755	0.131773	2.08122	2.45959	0.000553051	0.0298191	6
sp|P16403|H12_HUMAN	P16403	HIST1H1C	Histone H1.2	HUMAN		YES	YES	5	1	884.553	184.416	229.186	53.717	37.5548	85.2883	97.8966	51.7454	52.0281	0.681392	0.14206	0.176548	0.304242	0.212702	0.483056	0.485429	0.256584	0.257986	0.583411	0.199322	0.217267	2.92697	1.09003	0.0416329	0.9926	1.43036	2.27104	0.209686	0.138522	6
sp|Q7Z333-4|SETX_HUMAN	Q7Z333-4	SETX	Isoform 4 of Probable helicase senataxin	HUMAN		YES	YES	3	1	262.08	231.915	251.929	94.5214	21.2895	129.553	91.2935	6.97482	72.5714	0.351349	0.31091	0.337741	0.38523	0.0867672	0.528003	0.534381	0.0408267	0.424793	0.442865	0.175868	0.381267	2.51816	2.16791	0.0569982	0.0673777	4.43981	6.08528	2.62938e-06	0.000653412	8
sp|Q14149|MORC3_HUMAN	Q14149	MORC3	MORC family CW-type zinc finger protein 3	HUMAN		YES	YES	9	11	423.613	300.673	604.133	2068.3	1074.79	2018.47	1751.59	596.863	1401.07	0.318885	0.226339	0.454776	0.400712	0.20823	0.391058	0.467149	0.159184	0.373667	0.393017	0.192762	0.414221	2.03888	2.14888	0.0634426	0.000773967	1.92438	1.87801	0.00015119	0.0339524	8
sp|O75676|KS6A4_HUMAN	O75676	RPS6KA4	Ribosomal protein S6 kinase alpha-4	HUMAN		YES	YES	3	3	73.2289	36.3774	59.8675	1143.88	456.436	1268.67	1298.6	726.137	771.22	0.432095	0.214649	0.353255	0.398706	0.159093	0.442201	0.464457	0.25971	0.275834	0.448276	0.237179	0.314545	1.89003	1.32619	0.0767303	0.455733	2.50611	2.77951	5.01802e-07	0.00690754	9
sp|Q9Y2U5|M3K2_HUMAN	Q9Y2U5	MAP3K2	Mitogen-activated protein kinase kinase kinase 2	HUMAN		YES	YES	1	1	30.1394	15.2753	34.6338	182.606	128.625	164.451	260.223	104.369	185.245	0.376514	0.190826	0.43266	0.383882	0.270402	0.345716	0.473272	0.189818	0.33691	0.424893	0.190322	0.384785	2.2325	2.02176	0.0791242	0.156132	1.41967	1.27853	0.122928	0.647171	8
sp|P51805|PLXA3_HUMAN	P51805	PLXNA3	Plexin-A3	HUMAN		YES	YES	6	2	259.257	54.5064	150.728	357.931	173.711	1005.74	545.049	519.096	533.649	0.558152	0.117346	0.324502	0.232818	0.112992	0.65419	0.341126	0.324883	0.333991	0.449639	0.221115	0.329247	2.03351	1.48903	0.0985418	0.27698	2.06049	5.78973	0.000781748	1.55672e-05	9
sp|P13797|PLST_HUMAN	P13797	PLS3	Plastin-3	HUMAN		YES	YES	38	38	7937.62	1887.39	2163.35	5638.35	4235.36	6454.41	10956.3	8641.38	8705.61	0.662111	0.157435	0.180454	0.345315	0.25939	0.395294	0.387104	0.305313	0.307582	0.524608	0.231374	0.244018	2.26736	1.05465	0.117767	0.364523	1.33126	1.52393	0.125729	0.084038	6
sp|Q92896-2|GSLG1_HUMAN	Q92896-2	GLG1	Isoform 2 of Golgi apparatus protein 1	HUMAN		YES	YES	35	26	7107.28	4224.37	2776.83	11591.1	4112.33	8926.87	6298.1	2067.02	2287.9	0.503759	0.299421	0.19682	0.470603	0.166962	0.362434	0.591203	0.194031	0.214766	0.547481	0.246726	0.205793	2.21899	0.834095	0.127041	0.225192	2.81862	2.17076	1.29566e-09	0.00164359	6
sp|P17612|KAPCA_HUMAN	P17612	PRKACA	cAMP-dependent protein kinase catalytic subunit alpha	HUMAN		YES	YES	2	2	340.348	163.141	176.085	177.212	129.834	404.257	620.866	377.088	332.327	0.500825	0.240064	0.259111	0.249137	0.18253	0.568333	0.466718	0.283465	0.249817	0.483772	0.261765	0.254464	1.84812	0.97211	0.143802	0.710517	1.36491	3.11364	0.165566	0.0292028	6
sp|Q15392|DHC24_HUMAN	Q15392	DHCR24	Delta(24)-sterol reductase	HUMAN		YES	YES	10	8	1008.79	972.04	726.502	2133.25	607.475	1861.66	2785.75	1117.95	969.357	0.372615	0.359039	0.268346	0.463509	0.131991	0.4045	0.571663	0.229415	0.198921	0.472139	0.294227	0.233634	1.60467	0.794058	0.176798	0.136828	3.51167	3.06459	5.16307e-13	0.000198031	9
sp|Q96J02|ITCH_HUMAN	Q96J02	ITCH	E3 ubiquitin-protein ligase Itchy homolog	HUMAN		YES	YES	9	7	663.524	554.153	654.634	1293.86	487.825	1881.66	1834.21	1212.93	1009.22	0.354388	0.295973	0.34964	0.35319	0.133164	0.513646	0.452181	0.29902	0.248799	0.403284	0.297496	0.29922	1.35559	1.00579	0.339671	0.932948	2.65231	3.85726	1.13335e-07	0.000259367	9
sp|Q96PU5|NED4L_HUMAN	Q96PU5	NEDD4L	E3 ubiquitin-protein ligase NEDD4-like	HUMAN		YES	YES	3	3	76.2947	61.5661	105.624	198.275	203.457	620.948	326.405	278.733	973.124	0.313345	0.252854	0.433801	0.193878	0.198945	0.607177	0.206813	0.176608	0.616579	0.260079	0.214731	0.52519	1.21119	2.4458	0.63683	0.0291945	0.97453	3.05199	0.965831	0.00619009	2
sp|Q9Y4K3|TRAF6_HUMAN	Q9Y4K3	TRAF6	TNF receptor-associated factor 6	HUMAN		YES	YES	2	4	72.1878	77.2896	102.122	590.491	506.882	821.36	828.942	646.678	745.8	0.286916	0.307193	0.405891	0.30775	0.264175	0.428074	0.373159	0.29111	0.335731	0.330037	0.299152	0.370811	1.10324	1.23954	0.663285	0.594554	1.16495	1.62042	0.37637	0.248852	8
sp|P60891|PRPS1_HUMAN	P60891	PRPS1	Ribose-phosphate pyrophosphokinase 1	HUMAN		YES	YES	6	4	617.006	500.859	501.611	248.683	171.211	330.765	675.089	746.545	656.613	0.380991	0.309272	0.309737	0.331286	0.228081	0.440632	0.324836	0.359218	0.315945	0.352913	0.334245	0.312841	1.05585	0.935962	0.692717	0.609034	1.45249	1.93191	0.0992188	0.222779	4
sp|Q9UHI8|ATS1_HUMAN	Q9UHI8	ADAMTS1	A disintegrin and metalloproteinase with thrombospondin motifs 1	HUMAN		YES		6	11	410.914	75.4664	148.337	2986.1	947.641	2574.58	5009.04	1989.85	2281.81	0.647397	0.118898	0.233706	0.458813	0.145605	0.395583	0.539727	0.214407	0.245866	0.593562	0.166652	0.239786	3.56168	1.43884	0.00197085	0.0506114	3.15109	2.71683	1.82263e-08	0.00281228	6
sp|Q7Z3E5|ARMC9_HUMAN	Q7Z3E5	ARMC9	LisH domain-containing protein ARMC9	HUMAN		YES		1	4	111.146	19.4945	87.55	1765.95	1035.54	3242.28	1314.62	681.205	725.788	0.509399	0.0893461	0.401255	0.292193	0.17134	0.536467	0.48303	0.250294	0.266676	0.496215	0.16982	0.333965	2.922	1.96658	0.0059407	0.0511734	1.70534	3.13101	0.00990115	0.000617439	6
sp|Q9P0V3|SH3B4_HUMAN	Q9P0V3	SH3BP4	SH3 domain-binding protein 4	HUMAN		YES		12	12	658.446	261.839	481.321	2156.37	1640.95	2407.64	4636.35	1781.2	2202.46	0.46978	0.186814	0.343407	0.347523	0.264458	0.388019	0.537859	0.206636	0.255506	0.503819	0.196725	0.299456	2.56104	1.52221	0.0167882	0.0245359	1.3141	1.46722	0.187666	0.274327	6
sp|P55899|FCGRN_HUMAN	P55899	FCGRT	IgG receptor FcRn large subunit p51	HUMAN		YES		2	3	269.501	76.1408	167.948	1009.01	1200.39	934.029	544.321	178.501	359.286	0.52474	0.148252	0.327008	0.32099	0.381873	0.297137	0.503019	0.164957	0.332024	0.513879	0.156605	0.329516	3.28138	2.10412	0.0250978	0.0760936	0.840569	0.778105	0.441733	0.454068	6
sp|Q16537|2A5E_HUMAN	Q16537	PPP2R5E	Serine/threonine-protein phosphatase 2A 56 kDa regulatory subunit epsilon isoform	HUMAN		YES		4	3	159.768	65.266	90.1982	341.508	257.489	488.656	545.354	182.156	284.098	0.506826	0.207041	0.286133	0.313986	0.236738	0.449276	0.539096	0.180066	0.280838	0.522961	0.193553	0.283485	2.7019	1.46464	0.0323742	0.478791	1.3263	1.89777	0.147238	0.133786	6
sp|Q96RE7|NACC1_HUMAN	Q96RE7	NACC1	Nucleus accumbens-associated protein 1	HUMAN		YES		0	2	0	0	0	611.26	369.024	595.394	559.929	208.837	287.31	NQ	NQ	NQ	0.387934	0.2342	0.377865	0.530198	0.197748	0.272054	0.530198	0.197748	0.272054	2.68117	1.37576	0.0431508	0.570752	1.65642	1.61343	0.015047	0.265034	6
sp|P04049-2|RAF1_HUMAN	P04049-2	RAF1	Isoform 2 of RAF proto-oncogene serine/threonine-protein kinase	HUMAN		YES		1	4	68.0887	11.2874	42.6881	602.694	623.718	381.947	413.756	275.994	327.721	0.55781	0.0924711	0.349719	0.374726	0.387798	0.237476	0.406652	0.271255	0.322093	0.482231	0.181863	0.335906	2.65162	1.84703	0.0453676	0.166193	0.966293	0.612372	0.969816	0.249214	6
sp|Q13480-2|GAB1_HUMAN	Q13480-2	GAB1	Isoform 2 of GRB2-associated-binding protein 1	HUMAN		YES		1	1	18.0245	4.99277	15.8263	206.52	83.463	244.312	302.305	160.742	159.298	0.464028	0.128535	0.407437	0.386528	0.156211	0.457261	0.485752	0.258284	0.255964	0.47489	0.19341	0.331701	2.45536	1.71502	0.0526874	0.303757	2.47439	2.92719	0.000291167	0.0391471	6
sp|Q13671|RIN1_HUMAN	Q13671	RIN1	Ras and Rab interactor 1	HUMAN		YES		2	6	65.9095	25.8739	95.5807	795.497	499.062	1285.05	1666.66	1066.84	901.732	0.351772	0.138094	0.510134	0.308379	0.193464	0.498156	0.458475	0.293472	0.248053	0.405124	0.215783	0.379093	1.87746	1.75683	0.0775084	0.0663245	1.59399	2.57493	0.0104398	0.0125409	8
sp|Q9H5K3|SG196_HUMAN	Q9H5K3	POMK	Protein O-mannose kinase	HUMAN		YES		1	1	23.5433	7.71137	9.90317	164.5	148.544	44.9095	44.8738	29.9472	60.7152	0.572025	0.187361	0.240614	0.459557	0.414981	0.125462	0.331084	0.220953	0.447963	0.451554	0.204157	0.344289	2.2118	1.68639	0.084778	0.452579	1.10742	0.302331	0.542982	0.0432261	6
sp|P36639|8ODP_HUMAN	P36639	NUDT1	7,8-dihydro-8-oxoguanine triphosphatase	HUMAN		YES		0	2	0	0	0	465.763	467.824	575.945	1202.13	587.179	589.303	NQ	NQ	NQ	0.308548	0.309913	0.381539	0.505391	0.246858	0.247751	0.505391	0.246858	0.247751	2.04729	1.00362	0.0958324	0.84556	0.995595	1.23111	0.927705	0.662834	6
sp|Q9HA65|TBC17_HUMAN	Q9HA65	TBC1D17	TBC1 domain family member 17	HUMAN		YES		1	5	22.7167	6.66566	9.30857	489.29	495.105	692.067	730.532	449.081	542.969	0.587132	0.17228	0.240588	0.291859	0.295327	0.412814	0.424091	0.260702	0.315207	0.505612	0.216491	0.277897	2.33549	1.28364	0.101679	0.662102	0.988254	1.39782	0.963995	0.450464	6
sp|P22694-2|KAPCB_HUMAN	P22694-2	PRKACB	Isoform 2 of cAMP-dependent protein kinase catalytic subunit beta	HUMAN		YES		10	6	823.55	317.066	401.503	1285.61	808.764	1449.34	1623.55	1237.64	1111.65	0.534038	0.205604	0.260358	0.362786	0.228225	0.408989	0.408662	0.311525	0.279812	0.47135	0.258565	0.270085	1.82295	1.04456	0.10764	0.91239	1.5896	1.79204	0.0161877	0.142702	9
sp|Q9BV44|THUM3_HUMAN	Q9BV44	THUMPD3	THUMP domain-containing protein 3	HUMAN		YES		3	4	114.938	39.7481	81.8283	574.395	429.714	694.138	1083.1	993.749	1139.85	0.485965	0.168058	0.345977	0.338228	0.253034	0.408738	0.336713	0.308934	0.354353	0.411339	0.238496	0.350165	1.72472	1.46822	0.117975	0.223416	1.33669	1.61535	0.158882	0.263759	9
sp|Q14865|ARI5B_HUMAN	Q14865	ARID5B	AT-rich interactive domain-containing protein 5B	HUMAN		YES		0	8	0	0	0	1499.6	839.387	1482	966.072	510.508	880.017	NQ	NQ	NQ	0.392464	0.219678	0.387857	0.409944	0.216629	0.373427	0.409944	0.216629	0.373427	1.89237	1.72381	0.131335	0.125985	1.78654	1.76557	0.00137436	0.137835	8
sp|Q8N4S0|CCD82_HUMAN	Q8N4S0	CCDC82	Coiled-coil domain-containing protein 82	HUMAN		YES		3	1	43.655	21.9205	84.0578	75.9667	76.4249	87.9857	95.7431	43.7887	104.435	0.291747	0.146495	0.561758	0.316031	0.317937	0.366032	0.392444	0.179487	0.42807	0.342095	0.162991	0.494914	2.09886	3.03645	0.136433	0.0399701	0.994005	1.15127	0.904354	0.87838	8
sp|Q03113|GNA12_HUMAN	Q03113	GNA12	Guanine nucleotide-binding protein subunit alpha-12	HUMAN		YES		5	2	492.548	184.509	245.979	375.081	303.285	475.797	400.623	232.692	282.764	0.533617	0.199894	0.266489	0.324981	0.262775	0.412244	0.437324	0.254009	0.308667	0.48547	0.226951	0.287578	2.13909	1.26713	0.138614	0.687685	1.23673	1.56881	0.267801	0.31575	6
sp|P61244|MAX_HUMAN	P61244	MAX	Protein max	HUMAN		YES		2	3	56.0376	32.4025	45.3478	336.737	219.451	318.212	276.399	127.137	225.308	0.418854	0.242193	0.338953	0.385106	0.250974	0.36392	0.439535	0.202176	0.358289	0.429195	0.222185	0.348621	1.9317	1.56906	0.139019	0.413524	1.53445	1.45003	0.0610589	0.498037	9
sp|Q96JK2|DCAF5_HUMAN	Q96JK2	DCAF5	DDB1- and CUL4-associated factor 5	HUMAN		YES		3	0	345.411	174.789	491.759	0	0	0	0	0	0	0.341329	0.172723	0.485948	NQ	NQ	NQ	NQ	NQ	NQ	0.341329	0.172723	0.485948	1.97616	2.81345	0.148794	0.0106925	NQ	NQ	NQ	NQ	8
sp|O75815|BCAR3_HUMAN	O75815	BCAR3	Breast cancer anti-estrogen resistance protein 3	HUMAN		YES		7	5	422.966	215.121	667.165	378.774	358.767	418.572	667.365	487.406	648.445	0.324049	0.164812	0.511139	0.327627	0.310321	0.362051	0.370097	0.270298	0.359605	0.347073	0.217555	0.435372	1.59533	2.0012	0.165052	0.0451385	1.05577	1.1667	0.688197	0.816967	8
sp|P46821|MAP1B_HUMAN	P46821	MAP1B	Microtubule-associated protein 1B	HUMAN		YES		78	107	10774.7	4632.33	4712.59	22518.2	16377.3	19174.4	37738.9	23266.9	21623.1	0.535533	0.230239	0.234228	0.387777	0.282028	0.330195	0.456728	0.281583	0.261689	0.49613	0.255911	0.247958	1.93868	0.968923	0.19852	0.84539	1.37496	1.17079	0.0906353	0.503258	6
sp|Q9UJX6|ANC2_HUMAN	Q9UJX6	ANAPC2	Anaphase-promoting complex subunit 2	HUMAN		YES		3	2	125.198	57.9252	109.918	179.689	265.424	190.544	148.995	106.796	126.68	0.427237	0.197669	0.375095	0.282682	0.417558	0.29976	0.389558	0.279228	0.331214	0.408398	0.238448	0.353154	1.71273	1.48105	0.2114	0.495892	0.676988	0.717886	0.180475	0.469929	9
sp|P08134|RHOC_HUMAN	P08134	RHOC	Rho-related GTP-binding protein RhoC	HUMAN		YES		20	7	2219.03	1624.42	1912.96	1802.43	1441.87	2107.32	2442.68	1532.83	1663.02	0.385489	0.282193	0.332318	0.336801	0.269427	0.393773	0.433211	0.27185	0.294939	0.40935	0.277021	0.313629	1.47768	1.13215	0.222613	0.415638	1.25006	1.46152	0.161235	0.193275	9
sp|P54753|EPHB3_HUMAN	P54753	EPHB3	Ephrin type-B receptor 3	HUMAN		YES		6	4	215.811	119.379	198.059	628.111	701.51	521.006	333.954	222.081	271.332	0.404709	0.223872	0.371419	0.339404	0.379066	0.28153	0.403635	0.268419	0.327946	0.404172	0.246145	0.349683	1.64201	1.42064	0.242054	0.52976	0.89537	0.742693	0.727569	0.408325	9
sp|Q9NTJ4-4|MA2C1_HUMAN	Q9NTJ4-4	MAN2C1	Isoform 4 of Alpha-mannosidase 2C1	HUMAN		YES		1	0	63.951	39.5575	40.5474	0	0	0	0	0	0	0.443932	0.274598	0.28147	NQ	NQ	NQ	NQ	NQ	NQ	0.443932	0.274598	0.28147	1.61666	1.02503	0.258471	0.611181	NQ	NQ	NQ	NQ	9
sp|Q99418|CYH2_HUMAN	Q99418	CYTH2	Cytohesin-2	HUMAN		YES		2	1	42.1978	20.3252	71.1086	115.457	89.3222	132.563	53.9802	40.045	143.025	0.315777	0.152098	0.532124	0.342255	0.264782	0.392962	0.227716	0.168931	0.603353	0.271747	0.160515	0.567739	1.69297	3.53699	0.26484	0.0169725	1.29259	1.4841	0.234726	0.479363	2
sp|O14641|DVL2_HUMAN	O14641	DVL2	Segment polarity protein dishevelled homolog DVL-2	HUMAN		YES		6	3	322.961	154.935	700.331	731.846	599.617	989.347	686.952	623.863	851.297	0.274108	0.131499	0.594393	0.315341	0.258365	0.426294	0.317723	0.288543	0.393734	0.295915	0.210021	0.494064	1.40898	2.35245	0.279256	0.00447219	1.22052	1.64997	0.258161	0.191964	2
sp|O95067|CCNB2_HUMAN	O95067	CCNB2	G2/mitotic-specific cyclin-B2	HUMAN		YES		0	2	0	0	0	197.157	203.682	181.677	715.265	432.529	525.623	NQ	NQ	NQ	0.338457	0.349659	0.311884	0.427428	0.25847	0.314102	0.427428	0.25847	0.314102	1.65368	1.21523	0.305615	0.772682	0.967965	0.891966	0.915001	0.808129	9
sp|Q13490|BIRC2_HUMAN	Q13490	BIRC2	Baculoviral IAP repeat-containing protein 2	HUMAN		YES		4	3	79.6566	47.3003	86.228	370.072	322.999	651.246	678.591	420.715	524.193	0.37365	0.221875	0.404475	0.275286	0.24027	0.484444	0.41798	0.259141	0.322879	0.395815	0.240508	0.363677	1.64575	1.51212	0.30966	0.378794	1.14574	2.01624	0.428757	0.0974886	8
sp|P16949|STMN1_HUMAN	P16949	STMN1	Stathmin	HUMAN		YES		11	8	786.991	532.192	391.861	1128.86	775.146	1654.01	2392.02	2024.66	2472.76	0.459948	0.311034	0.229019	0.317272	0.217859	0.464869	0.347201	0.293879	0.35892	0.403574	0.302456	0.293969	1.33432	0.97194	0.316792	0.896641	1.45632	2.13381	0.0522369	0.0532149	9
sp|O14730|RIOK3_HUMAN	O14730	RIOK3	Serine/threonine-protein kinase RIO3	HUMAN		YES		3	2	104.692	40.7011	166.719	149.118	136.062	309.936	186.755	229.945	653.275	0.33543	0.130405	0.534165	0.25057	0.228631	0.5208	0.174541	0.214907	0.610552	0.254986	0.172656	0.572358	1.47684	3.31502	0.335339	0.00440918	1.09596	2.27791	0.570557	0.113423	2
sp|P14649|MYL6B_HUMAN	P14649	MYL6B	Myosin light chain 6B	HUMAN		YES		13	13	774.791	458.71	383.219	2456.6	2091.25	3123.68	2339.85	2439.72	2394.33	0.479236	0.283729	0.237035	0.320223	0.272599	0.407178	0.326162	0.340083	0.333756	0.402699	0.311906	0.285395	1.29109	0.915005	0.351935	0.56556	1.17471	1.49369	0.474299	0.25243	9
sp|P01008|ANT3_HUMAN	P01008	SERPINC1	Antithrombin-III	HUMAN		YES		0	3	0	0	0	126.018	168.909	239.259	472.607	744.523	927.749	NQ	NQ	NQ	0.235907	0.316199	0.447894	0.220342	0.347117	0.432541	0.220342	0.347117	0.432541	0.634778	1.2461	0.376108	0.583547	0.746071	1.4165	0.346934	0.500061	7
sp|O75663|TIPRL_HUMAN	O75663	TIPRL	TIP41-like protein	HUMAN		YES		6	6	451.243	291.848	442.444	784.675	607.363	1099.19	1494.03	1345.16	1389.71	0.380624	0.246174	0.373202	0.314975	0.2438	0.441225	0.353291	0.318086	0.328623	0.366957	0.28213	0.350912	1.30067	1.2438	0.387871	0.369705	1.29194	1.80978	0.140992	0.12058	4
sp|Q99685|MGLL_HUMAN	Q99685	MGLL	Monoglyceride lipase	HUMAN		YES		3	5	176.97	164.637	174.068	881.268	826.927	653.807	1521.46	1009.25	896.122	0.343181	0.319265	0.337553	0.373102	0.350096	0.276802	0.443985	0.294513	0.261501	0.393583	0.306889	0.299527	1.28249	0.976011	0.390848	0.771228	1.06571	0.790647	0.696748	0.52144	9
sp|Q15003|CND2_HUMAN	Q15003	NCAPH	Condensin complex subunit 2	HUMAN		YES		3	8	134.129	130.176	124.4	1040.1	868.526	1191.33	2718.64	1786.13	1700.24	0.345066	0.334897	0.320037	0.335521	0.280174	0.384305	0.438136	0.287853	0.274011	0.391601	0.311375	0.297024	1.25765	0.953909	0.414961	0.764437	1.19755	1.37166	0.347739	0.45325	9
sp|Q9Y371-2|SHLB1_HUMAN	Q9Y371-2	SH3GLB1	Isoform 2 of Endophilin-B1	HUMAN		YES		4	8	103.599	61.6319	134.717	1756.55	1870.54	1989.56	2509.59	2522.03	2221.48	0.345389	0.205475	0.449136	0.31274	0.333035	0.354225	0.346003	0.347718	0.306279	0.345696	0.276596	0.377707	1.24982	1.36555	0.422859	0.159695	0.939059	1.06363	0.865333	0.79328	8
sp|P63098|CANB1_HUMAN	P63098	PPP3R1	Calcineurin subunit B type 1	HUMAN		YES		5	5	816.174	580.553	762.212	1725.57	1354.69	2812.04	2272.22	2343.44	3150.55	0.378044	0.268907	0.353049	0.292852	0.229908	0.47724	0.292577	0.301748	0.405674	0.335311	0.285327	0.379362	1.17518	1.32957	0.465231	0.12291	1.27377	2.07578	0.260763	0.0307711	8
sp|Q9NWQ9|CN119_HUMAN	Q9NWQ9	C14orf119	Uncharacterized protein C14orf119	HUMAN		YES		0	2	0	0	0	484.029	385.163	1035.71	789.076	1184.03	2287.26	NQ	NQ	NQ	0.254096	0.202196	0.543708	0.185213	0.277919	0.536868	0.185213	0.277919	0.536868	0.66643	1.93175	0.468883	0.018805	1.25669	2.68902	0.215245	0.0144555	2
sp|P11908|PRPS2_HUMAN	P11908	PRPS2	Ribose-phosphate pyrophosphokinase 2	HUMAN		YES		4	3	566.095	394.248	387.35	420.976	439.491	379.351	613.136	620.106	675.2	0.420048	0.292535	0.287417	0.339547	0.35448	0.305973	0.321276	0.324928	0.353797	0.370662	0.308732	0.320607	1.2006	1.03846	0.483305	0.981241	0.957871	0.863159	1	0.638584	4
sp|Q5T5X7|BEND3_HUMAN	Q5T5X7	BEND3	BEN domain-containing protein 3	HUMAN		YES		1	1	26.8908	27.2618	85.4823	97.4765	160.464	43.8447	37.6314	24.7636	38.1784	0.192579	0.195237	0.612184	0.322999	0.531716	0.145284	0.374168	0.246224	0.379607	0.283374	0.22073	0.495896	1.2838	2.24661	0.488045	0.167351	0.607465	0.273237	0.148645	0.028052	2
sp|Q2M2I8|AAK1_HUMAN	Q2M2I8	AAK1	AP2-associated protein kinase 1	HUMAN		YES		8	18	362.037	275.359	275.182	5232.68	4606.45	4395.93	4349.21	4297.25	3965.48	0.396719	0.301738	0.301544	0.367591	0.323599	0.30881	0.344849	0.340729	0.314423	0.370784	0.321233	0.307983	1.15425	0.958753	0.507606	0.931715	1.13595	0.9543	0.50403	0.992845	4
sp|P31946|1433B_HUMAN	P31946	YWHAB	14-3-3 protein beta/alpha	HUMAN		YES		12	12	1234.65	861.93	852.167	2151.66	1598.48	2495.41	3019.79	3266.96	2924.26	0.418703	0.292304	0.288993	0.344511	0.255939	0.39955	0.327845	0.35468	0.317474	0.373274	0.323492	0.303234	1.15389	0.937375	0.508061	0.802687	1.34606	1.56112	0.146944	0.199184	4
sp|Q15691|MARE1_HUMAN	Q15691	MAPRE1	Microtubule-associated protein RP/EB family member 1	HUMAN		YES		15	12	2189.89	1894.5	1914.32	2475.51	1907.15	3170.02	5399.22	4826.86	4419.42	0.36506	0.315818	0.319122	0.327766	0.252513	0.419721	0.36866	0.32958	0.30176	0.36686	0.322699	0.310441	1.13685	0.962015	0.531065	0.961489	1.29801	1.66217	0.238253	0.141942	4
sp|Q86XP1-2|DGKH_HUMAN	Q86XP1-2	DGKH	Isoform 2 of Diacylglycerol kinase eta	HUMAN		YES		2	1	31.0469	45.327	79.3184	57.7365	38.0239	66.5656	84.3857	124.949	76.1685	0.199412	0.291132	0.509456	0.355682	0.234244	0.410074	0.295568	0.437645	0.266787	0.24749	0.364389	0.388121	0.679192	1.06513	0.534485	0.701284	1.51843	1.75062	0.150869	0.330825	7
sp|Q86Y39|NDUAB_HUMAN	Q86Y39	NDUFA11	NADH dehydrogenase [ubiquinone] 1 alpha subcomplex subunit 11	HUMAN		YES		0	2	0	0	0	261.833	282.602	269.964	138.315	194.955	214.917	NQ	NQ	NQ	0.321505	0.347006	0.331489	0.252314	0.355636	0.392051	0.252314	0.355636	0.392051	0.709473	1.10239	0.594035	0.97377	0.92651	0.955282	0.969059	0.90345	7
sp|Q9Y4F5|C170B_HUMAN	Q9Y4F5	CEP170B	Centrosomal protein of 170 kDa protein B	HUMAN		YES		8	4	292.525	252.392	314.704	530.424	1016.51	331.691	399.715	324.343	291.562	0.340295	0.293608	0.366097	0.282347	0.541093	0.176561	0.393568	0.319355	0.287078	0.366931	0.306481	0.326587	1.19724	1.0656	0.651564	0.906499	0.521808	0.326304	0.00960299	0.00375289	4
sp|P55209|NP1L1_HUMAN	P55209	NAP1L1	Nucleosome assembly protein 1-like 1	HUMAN		YES		9	16	520.1	477.029	638.936	3070.15	2283.34	3706.79	5941.49	5852.87	5544.58	0.317897	0.291571	0.390532	0.338858	0.252016	0.409125	0.342667	0.337556	0.319776	0.330282	0.314564	0.355154	1.04997	1.12904	0.652751	0.236858	1.34459	1.62341	0.171984	0.162404	4
sp|P54577|SYYC_HUMAN	P54577	YARS	Tyrosine--tRNA ligase, cytoplasmic	HUMAN		YES		29	24	5160.36	2321.92	2501.31	4989.13	3361.22	6143.15	6424.8	10672.7	10390.8	0.516884	0.232574	0.250542	0.344232	0.231912	0.423856	0.233729	0.388263	0.378008	0.375306	0.310419	0.314275	1.20903	1.01242	0.655404	0.572944	1.48432	1.82766	0.0267723	0.0449167	9
sp|Q70Z53-3|F10C1_HUMAN	Q70Z53-3	FRA10AC1	Isoform 3 of Protein FRA10AC1	HUMAN		YES		1	2	68.152	53.9812	77.3497	282.528	304.393	282.64	264.082	256.34	423.278	0.341643	0.270606	0.387751	0.324909	0.350054	0.325037	0.279837	0.271633	0.44853	0.31074	0.271119	0.418141	1.14614	1.54228	0.681082	0.376662	0.928167	0.928534	0.969059	0.856896	8
sp|Q96JG8-4|MAGD4_HUMAN	Q96JG8-4	MAGED4	Isoform 4 of Melanoma-associated antigen D4	HUMAN		YES		4	6	75.668	96.6285	297.337	397.716	477.311	1128.57	441.983	286.019	640.849	0.161121	0.205753	0.633126	0.198501	0.238227	0.563272	0.322886	0.208948	0.468166	0.242004	0.207351	0.550646	1.16712	2.65563	0.684443	0.0162395	0.833243	2.36443	0.525251	0.0342222	2
sp|P14324|FPPS_HUMAN	P14324	FDPS	Farnesyl pyrophosphate synthase	HUMAN		YES		6	14	184.275	212.945	210.92	2419.01	2199.89	2249.17	3517.66	3050.16	2934.48	0.303014	0.350158	0.346828	0.352211	0.320307	0.327482	0.37019	0.320992	0.308818	0.336602	0.335575	0.327823	1.00306	0.976898	0.694632	0.926363	1.09961	1.0224	0.674563	0.985735	4
sp|O95772|MENTO_HUMAN	O95772	STARD3NL	MLN64 N-terminal domain homolog	HUMAN		YES		1	2	50.7127	48.0195	39.6228	312.432	393.459	248.435	172.693	160.713	154.893	0.36654	0.347075	0.286385	0.327385	0.41229	0.260325	0.353663	0.329128	0.317209	0.360102	0.338101	0.301797	1.06507	0.892623	0.731866	0.35655	0.794064	0.631411	0.495525	0.326194	4
sp|Q16222|UAP1_HUMAN	Q16222	UAP1	UDP-N-acetylhexosamine pyrophosphorylase	HUMAN		YES		6	19	316.089	389.46	359.282	1861.02	1504.53	2525.51	4143.9	3320.19	4630.26	0.296844	0.365748	0.337408	0.315906	0.255392	0.428702	0.342631	0.274524	0.382845	0.319738	0.320136	0.360126	0.998756	1.12492	0.736661	0.435246	1.23695	1.67861	0.317311	0.131811	4
sp|P31939|PUR9_HUMAN	P31939	ATIC	Bifunctional purine biosynthesis protein PURH	HUMAN		YES		15	29	1569.14	1025.94	999.996	4944.7	3797.73	4839.06	7808.17	9351.63	7808.44	0.43647	0.285372	0.278157	0.364076	0.279625	0.356298	0.312724	0.374541	0.312735	0.374597	0.329957	0.295446	1.13529	0.895408	0.738093	0.593781	1.30201	1.2742	0.153966	0.374296	9
sp|Q7L1Q6-3|BZW1_HUMAN	Q7L1Q6-3	BZW1	Isoform 3 of Basic leucine zipper and W2 domain-containing protein 1	HUMAN		YES		27	17	2101.58	2251.26	2223.09	3074.25	2264.5	4470.14	4842.4	4632.23	4931.77	0.319587	0.342349	0.338064	0.313415	0.230862	0.455723	0.336128	0.32154	0.342332	0.327858	0.331944	0.340198	0.987689	1.02487	0.75334	0.619322	1.35758	1.97401	0.171984	0.0465853	4
sp|Q15014|MO4L2_HUMAN	Q15014	MORF4L2	Mortality factor 4-like protein 2	HUMAN		YES		6	3	243.702	325.29	1097.86	276.984	393.828	505.331	201.724	157.157	685.485	0.146205	0.195153	0.658642	0.235502	0.334847	0.429651	0.193155	0.150481	0.656365	0.16968	0.172817	0.657503	0.981849	3.80463	0.767802	7.28055e-05	0.703312	1.28313	0.191451	0.631692	1
sp|P61088|UBE2N_HUMAN	P61088	UBE2N	Ubiquitin-conjugating enzyme E2 N	HUMAN		YES		12	10	1035.99	927.651	704.264	2188.99	2065.89	2218.71	4010.01	4735.32	4197.95	0.388315	0.347708	0.263977	0.338142	0.319126	0.342732	0.309814	0.365851	0.324334	0.349065	0.35678	0.294155	0.978377	0.824474	0.769359	0.181428	1.05959	1.07397	0.796207	0.89358	4
sp|Q9Y6B6|SAR1B_HUMAN	Q9Y6B6	SAR1B	GTP-binding protein SAR1b	HUMAN		YES		15	9	1047.78	994.928	940.399	1623.8	1287.03	1701.65	2968.74	3294.67	2949.09	0.351239	0.33352	0.315241	0.352045	0.279033	0.368922	0.322252	0.35763	0.320118	0.336745	0.345575	0.31768	0.974448	0.919278	0.778927	0.695199	1.26166	1.32215	0.141382	0.330394	4
sp|Q15831|STK11_HUMAN	Q15831	STK11	Serine/threonine-protein kinase STK11	HUMAN		YES		0	2	0	0	0	561.872	426.57	655.125	650.708	599.723	580.632	NQ	NQ	NQ	0.341861	0.259539	0.3986	0.355372	0.327527	0.317101	0.355372	0.327527	0.317101	1.08501	0.968167	0.781765	0.565164	1.31719	1.5358	0.177609	0.321762	4
sp|P16152|CBR1_HUMAN	P16152	CBR1	Carbonyl reductase [NADPH] 1	HUMAN		YES		13	19	1100.2	1346.81	1234.58	2400.94	2398.84	2761.35	4983.85	6469.83	5641.19	0.298839	0.365822	0.335339	0.317537	0.317259	0.365203	0.291541	0.378466	0.329993	0.29519	0.372144	0.332666	0.793214	0.893917	0.783875	0.546137	1.00088	1.15112	0.949431	0.723053	5
sp|Q8IXJ6|SIR2_HUMAN	Q8IXJ6	SIRT2	NAD-dependent protein deacetylase sirtuin-2	HUMAN		YES		3	3	123.501	121.528	190.968	302.394	396.035	351.098	332.764	474.429	495.839	0.283262	0.278735	0.438003	0.288124	0.377346	0.33453	0.255377	0.364096	0.380527	0.269319	0.321415	0.409265	0.837917	1.27332	0.786073	0.678016	0.763554	0.886534	0.332993	0.681345	7
sp|Q9Y2K1|ZBTB1_HUMAN	Q9Y2K1	ZBTB1	Zinc finger and BTB domain-containing protein 1	HUMAN		YES		1	1	14.6935	17.8597	36.721	238.492	295.218	206.866	119.528	95.3139	173.918	0.212107	0.257812	0.530081	0.322036	0.398632	0.279332	0.307459	0.245175	0.447366	0.259783	0.251493	0.488724	1.03296	1.94329	0.798871	0.28044	0.807851	0.700725	0.538666	0.444069	2
sp|P41240|CSK_HUMAN	P41240	CSK	Tyrosine-protein kinase CSK	HUMAN		YES		5	16	1077.02	937.912	990.717	2471.34	2245.6	2877.51	3588.65	4499.6	3959.24	0.358331	0.31205	0.329619	0.325414	0.29569	0.378896	0.297875	0.373489	0.328636	0.328103	0.342769	0.329127	0.957213	0.960201	0.806705	0.972152	1.10052	1.2814	0.692536	0.496792	4
sp|Q14258|TRI25_HUMAN	Q14258	TRIM25	E3 ubiquitin/ISG15 ligase TRIM25	HUMAN		YES		20	21	2177.84	2242.33	2304.45	2991.98	2756.61	3114.64	2715.44	2890.28	2968.35	0.323861	0.333451	0.342688	0.337572	0.311016	0.351411	0.316703	0.337095	0.346201	0.320282	0.335273	0.344445	0.955287	1.02736	0.810168	0.607245	1.08538	1.12988	0.73075	0.765776	4
sp|O00257|CBX4_HUMAN	O00257	CBX4	E3 SUMO-protein ligase CBX4	HUMAN		YES		6	3	171.601	168.919	774.383	229.962	386.125	499.1	285.837	316.554	897.216	0.153916	0.15151	0.694575	0.206209	0.346242	0.447548	0.190608	0.211091	0.598301	0.172262	0.1813	0.646438	0.950147	3.56556	0.824824	0.000164175	0.595563	1.29259	0.0442686	0.618137	1
sp|Q9NR31|SAR1A_HUMAN	Q9NR31	SAR1A	GTP-binding protein SAR1a	HUMAN		YES		4	5	667.866	629.27	632.97	659.353	554.192	821.353	1190.19	1400.01	1275.12	0.346025	0.326029	0.327946	0.324023	0.272344	0.403633	0.307914	0.362199	0.329888	0.326969	0.344114	0.328917	0.950178	0.955837	0.864872	0.686396	1.18976	1.48207	0.317311	0.354761	4
sp|Q9BRS2|RIOK1_HUMAN	Q9BRS2	RIOK1	Serine/threonine-protein kinase RIO1	HUMAN		YES		6	6	280.317	358.879	342.081	1226	1273.1	1288.01	1332.94	1490.63	1807.45	0.285666	0.365727	0.348607	0.32373	0.336167	0.340103	0.287829	0.32188	0.390291	0.286747	0.343803	0.369449	0.834044	1.07459	0.871631	0.812008	0.963003	1.01171	0.87686	0.954554	7
sp|P23381|SYWC_HUMAN	P23381	WARS	Tryptophan--tRNA ligase, cytoplasmic	HUMAN		YES		18	31	1386.25	690.002	729.599	3744.97	3912.11	6269.29	4353.39	10752.5	11464.5	0.494057	0.245915	0.260028	0.268912	0.280914	0.450174	0.163844	0.40468	0.431477	0.32895	0.325297	0.345752	1.01123	1.06288	0.897647	0.331021	0.957275	1.60253	0.726905	0.109955	8
sp|Q8TDX6|CGAT1_HUMAN	Q8TDX6	CSGALNACT1	Chondroitin sulfate N-acetylgalactosaminyltransferase 1	HUMAN		YES		0	1	0	0	0	51.3597	65.4085	49.5291	60.8858	73.9498	79.8185	NQ	NQ	NQ	0.308843	0.393323	0.297835	0.283646	0.344507	0.371847	0.283646	0.344507	0.371847	0.82334	1.07936	0.899148	0.734053	0.785215	0.757228	0.528585	0.536653	7
sp|Q8IVD9|NUDC3_HUMAN	Q8IVD9	NUDCD3	NudC domain-containing protein 3	HUMAN		YES		5	3	307.682	301.761	454.296	102.441	95.5827	156.266	236.067	243.894	211.907	0.289246	0.28368	0.427075	0.289144	0.269787	0.441069	0.341202	0.352515	0.306282	0.315224	0.318097	0.366679	0.990967	1.15272	0.907491	0.883904	1.07175	1.63488	0.626676	0.384661	4
sp|Q15048|LRC14_HUMAN	Q15048	LRRC14	Leucine-rich repeat-containing protein 14	HUMAN		YES		2	2	150.802	162.186	246.623	294.439	327.073	376.014	300.804	310.485	305.423	0.269477	0.289819	0.440704	0.295169	0.327884	0.376946	0.328133	0.338694	0.333172	0.298805	0.314257	0.386938	0.95083	1.23128	0.915653	0.79967	0.900224	1.14963	0.878372	0.810805	7
sp|P27707|DCK_HUMAN	P27707	DCK	Deoxycytidine kinase	HUMAN		YES		3	3	111.053	195.989	218.466	383.844	392.44	519.318	856.946	754.338	718.003	0.211324	0.372951	0.415724	0.296267	0.302902	0.400831	0.367901	0.323849	0.30825	0.289612	0.3484	0.361987	0.831263	1.039	0.918155	1	0.978096	1.3233	0.931393	0.575683	7
sp|Q5T4S7|UBR4_HUMAN	Q5T4S7	UBR4	E3 ubiquitin-protein ligase UBR4	HUMAN		YES		58	72	2804.56	2590.36	3553.07	13295.6	12450.9	13716.2	13534.9	15771.8	17138.1	0.313429	0.289491	0.39708	0.336916	0.315511	0.347574	0.29142	0.339581	0.368999	0.302424	0.314536	0.383039	0.961493	1.21779	0.96892	0.0344838	1.06784	1.10162	0.851652	0.67091	7
sp|Q13907-2|IDI1_HUMAN	Q13907-2	IDI1	Isoform 2 of Isopentenyl-diphosphate Delta-isomerase 1	HUMAN		YES		4	8	153.335	205.758	308.219	1502.86	1476.21	1986.37	2296.46	2390.98	2339.09	0.22978	0.308339	0.461882	0.302665	0.297297	0.400039	0.326827	0.340279	0.332894	0.278303	0.324309	0.397388	0.858143	1.22534	0.970628	0.358316	1.01806	1.34559	0.78265	0.302646	7
sp|Q9Y6D5|BIG2_HUMAN	Q9Y6D5	ARFGEF2	Brefeldin A-inhibited guanine nucleotide-exchange protein 2	HUMAN		YES		9	4	389.411	409.097	386.499	772.076	665.386	971.467	1330.4	1602.92	1258.82	0.328615	0.345228	0.326157	0.320506	0.276216	0.403278	0.317355	0.382363	0.300282	0.322985	0.363795	0.31322	0.887821	0.860978	0.983812	0.289376	1.16034	1.46001	0.38303	0.328435	4
sp|Q4V328|GRAP1_HUMAN	Q4V328	GRIPAP1	GRIP1-associated protein 1	HUMAN		YES		7	11	206.259	216.925	307.757	1406.24	1282.77	1507.48	2070.09	2538.16	2175.75	0.282183	0.296775	0.421042	0.3351	0.305677	0.359224	0.305143	0.374139	0.320718	0.293663	0.335457	0.37088	0.875412	1.1056	0.984825	0.648483	1.09626	1.17518	0.571596	0.723221	7
sp|O43776|SYNC_HUMAN	O43776	NARS	Asparagine--tRNA ligase, cytoplasmic	HUMAN		YES		24	23	2529.74	1836.39	1839.31	5169.24	4351.33	4507.57	4456.05	7262.62	6836.19	0.407665	0.295932	0.296403	0.368491	0.310186	0.321324	0.240155	0.391413	0.368431	0.32391	0.343673	0.332417	0.942496	0.967249	0.99722	0.856772	1.18797	1.03591	0.351305	0.804641	4
sp|Q9C002|NMES1_HUMAN	Q9C002	NMES1	Normal mucosa of esophagus-specific gene 1 protein	HUMAN				1	1	19.3924	588.807	326.516	25.2664	36.4405	49.7475	14.7531	648.314	514.361	0.0207468	0.629932	0.349322	0.226697	0.326954	0.446348	0.01253	0.550619	0.436851	0.0166384	0.590275	0.393086	0.0281875	0.665937	6.19691e-20	0.0137839	0.69336	1.36517	0.295407	0.626817	3
sp|Q8NFY9|KBTB8_HUMAN	Q8NFY9	KBTBD8	Kelch repeat and BTB domain-containing protein 8	HUMAN				3	0	3.06847	96.0215	238.341	0	0	0	0	0	0	0.00909362	0.284566	0.70634	NQ	NQ	NQ	NQ	NQ	NQ	0.00909362	0.284566	0.70634	0.0319561	2.48217	3.51967e-14	0.106558	NQ	NQ	NQ	NQ	1
sp|Q6ZMY3|SPOC1_HUMAN	Q6ZMY3	SPOCD1	SPOC domain-containing protein 1	HUMAN				1	0	7.10976	221.452	105.119	0	0	0	0	0	0	0.0213071	0.663664	0.315029	NQ	NQ	NQ	NQ	NQ	NQ	0.0213071	0.663664	0.315029	0.0321052	0.474681	3.81884e-14	0.00104229	NQ	NQ	NQ	NQ	3
sp|Q9UII4|HERC5_HUMAN	Q9UII4	HERC5	E3 ISG15--protein ligase HERC5	HUMAN				14	8	37.8791	675.837	868.068	392.576	4370.48	3461.57	329.437	2191.85	2943.96	0.023947	0.427263	0.54879	0.0477318	0.531389	0.420879	0.0602785	0.401052	0.53867	0.0421128	0.414157	0.54373	0.101683	1.31286	2.44909e-12	0.219064	0.0898245	0.792035	1.22909e-52	0.377169	3
sp|Q99075|HBEGF_HUMAN	Q99075	HBEGF	Proheparin-binding EGF-like growth factor	HUMAN				2	0	3.10254	74.6845	246.713	0	0	0	0	0	0	0.00956099	0.230153	0.760286	NQ	NQ	NQ	NQ	NQ	NQ	0.00956099	0.230153	0.760286	0.041542	3.3034	2.94034e-12	0.0252156	NQ	NQ	NQ	NQ	1
sp|Q6UVJ0|SAS6_HUMAN	Q6UVJ0	SASS6	Spindle assembly abnormal protein 6 homolog	HUMAN				4	0	16.6612	355.168	298.636	0	0	0	0	0	0	0.0248502	0.529734	0.445416	NQ	NQ	NQ	NQ	NQ	NQ	0.0248502	0.529734	0.445416	0.0469108	0.84083	4.65707e-12	0.2405	NQ	NQ	NQ	NQ	3
sp|Q15646|OASL_HUMAN	Q15646	OASL	2'-5'-oligoadenylate synthase-like protein	HUMAN				5	4	7.91539	323.692	463.717	197.807	769.194	444.094	80.4695	640.184	695.884	0.00995241	0.406994	0.583053	0.14018	0.545104	0.314716	0.0568072	0.451936	0.491257	0.0333798	0.429465	0.537155	0.0777241	1.25075	1.10284e-10	0.575824	0.257161	0.57735	2.08231e-07	0.199974	3
sp|Q1MSJ5|CSPP1_HUMAN	Q1MSJ5	CSPP1	Centrosome and spindle pole-associated protein 1	HUMAN				2	0	1.93165	109.205	78.6706	0	0	0	0	0	0	0.0101769	0.575347	0.414476	NQ	NQ	NQ	NQ	NQ	NQ	0.0101769	0.575347	0.414476	0.0176883	0.720392	1.98757e-10	0.0969221	NQ	NQ	NQ	NQ	3
sp|P78556|CCL20_HUMAN	P78556	CCL20	C-C motif chemokine 20	HUMAN				0	1	0	0	0	56.5719	72.1703	38.8905	79.4434	913.636	783.683	NQ	NQ	NQ	0.337475	0.430526	0.231998	0.0447124	0.514214	0.441074	0.0447124	0.514214	0.441074	0.086953	0.857763	3.27154e-10	0.248849	0.783866	0.538871	0.511727	0.216887	3
sp|P09913|IFIT2_HUMAN	P09913	IFIT2	Interferon-induced protein with tetratricopeptide repeats 2	HUMAN				17	19	126.563	665.446	893.18	864.345	5589.41	16499.1	921.114	6786.48	7464.08	0.0751031	0.394879	0.530018	0.0376574	0.243517	0.718826	0.0607128	0.447313	0.491975	0.0679079	0.421096	0.510996	0.161265	1.21349	3.6618e-09	0.0902428	0.15464	2.95185	5.3794e-45	1.17587e-05	3
sp|Q9Y653|AGRG1_HUMAN	Q9Y653	ADGRG1	Adhesion G-protein coupled receptor G1	HUMAN				4	2	2.88054	305.246	339.41	104.386	231.93	88.6816	62.7086	283.284	356.567	0.00444845	0.471395	0.524156	0.245615	0.545721	0.208664	0.0892573	0.403217	0.507526	0.0468529	0.437306	0.515841	0.10714	1.17959	4.75182e-09	0.887503	0.450075	0.382364	0.0158279	0.106256	3
sp|Q5VSY0|GKAP1_HUMAN	Q5VSY0	GKAP1	G kinase-anchoring protein 1	HUMAN				2	0	18.9339	274.067	152.522	0	0	0	0	0	0	0.0424981	0.615158	0.342344	NQ	NQ	NQ	NQ	NQ	NQ	0.0424981	0.615158	0.342344	0.0690849	0.556515	5.78209e-09	0.00674696	NQ	NQ	NQ	NQ	3
sp|P20591|MX1_HUMAN	P20591	MX1	Interferon-induced GTP-binding protein Mx1	HUMAN				12	13	31.2928	635.171	656.06	710.698	2776.46	3057.85	1440.74	5849.8	5930.22	0.0236614	0.480272	0.496067	0.108586	0.424211	0.467203	0.108975	0.442471	0.448554	0.0663184	0.461371	0.47231	0.143742	1.02371	6.57948e-09	0.776839	0.255973	1.10135	5.12418e-15	0.832757	3
sp|Q13415|ORC1_HUMAN	Q13415	ORC1	Origin recognition complex subunit 1	HUMAN				11	0	104.739	971.966	966.695	0	0	0	0	0	0	0.051257	0.475661	0.473082	NQ	NQ	NQ	NQ	NQ	NQ	0.051257	0.475661	0.473082	0.10776	0.994577	2.32345e-08	0.806596	NQ	NQ	NQ	NQ	3
sp|O14879|IFIT3_HUMAN	O14879	IFIT3	Interferon-induced protein with tetratricopeptide repeats 3	HUMAN				18	17	165.44	833.235	1184.34	812.499	10185.1	10287.4	1490.33	11282.9	12497	0.0757851	0.381689	0.542526	0.0381724	0.478511	0.483316	0.0589759	0.446489	0.494535	0.0673805	0.414089	0.51853	0.16272	1.25222	3.98634e-08	0.0188526	0.0797733	1.01004	2.32119e-80	0.939063	3
sp|Q13740|CD166_HUMAN	Q13740	ALCAM	CD166 antigen	HUMAN				16	18	1858.51	201.815	271.416	6156.24	4703.52	5335.86	16186.9	1694.07	2442.49	0.797048	0.0865512	0.1164	0.380117	0.290419	0.329463	0.796464	0.0833552	0.120181	0.796756	0.0849532	0.118291	9.37877	1.39242	1.09909e-07	0.00761003	1.30886	1.13444	0.146413	0.587305	6
sp|P02452|CO1A1_HUMAN	P02452	COL1A1	Collagen alpha-1(I) chain	HUMAN				73	77	28588.5	1018.07	1166.28	38007.3	12965.6	6912.21	20945	1599.64	1938.1	0.929017	0.0330833	0.0378996	0.656599	0.223988	0.119413	0.8555	0.0653376	0.079162	0.892259	0.0492105	0.0585308	18.1315	1.1894	1.436e-07	0.0553278	2.9314	0.53312	4.3621e-10	0.00721825	6
sp|Q86YB8|ERO1B_HUMAN	Q86YB8	ERO1B	ERO1-like protein beta	HUMAN				4	2	87.158	800.042	484.697	218.926	323.578	221.422	103.809	542.27	554.982	0.063531	0.583165	0.353304	0.28658	0.423572	0.289848	0.0864312	0.451492	0.462077	0.0749811	0.517328	0.407691	0.144939	0.788069	2.25978e-07	0.165492	0.676578	0.684293	0.176191	0.415268	3
sp|Q16625|OCLN_HUMAN	Q16625	OCLN	Occludin	HUMAN				2	0	2.97997	80.9233	80.7687	0	0	0	0	0	0	0.0180964	0.491421	0.490482	NQ	NQ	NQ	NQ	NQ	NQ	0.0180964	0.491421	0.490482	0.0368246	0.99809	2.31932e-07	0.551614	NQ	NQ	NQ	NQ	3
sp|Q9UBS3|DNJB9_HUMAN	Q9UBS3	DNAJB9	DnaJ homolog subfamily B member 9	HUMAN				4	2	4.21128	94.0209	110.919	251.6	1730.67	604.588	155.03	668.317	857.673	0.0201352	0.449536	0.530328	0.0972607	0.669025	0.233715	0.0922238	0.397566	0.51021	0.0561795	0.423551	0.520269	0.132639	1.22835	2.41174e-07	0.750554	0.145377	0.349337	5.47434e-17	0.00596808	3
sp|P09493|TPM1_HUMAN	P09493	TPM1	Tropomyosin alpha-1 chain	HUMAN				20	11	4750.41	312.409	508.567	5341.01	3060.62	4804.8	3885.73	709.642	802.428	0.852644	0.0560738	0.0912821	0.404425	0.231752	0.363823	0.719873	0.131469	0.148658	0.786259	0.0937713	0.11997	8.38486	1.27939	2.83383e-07	0.144747	1.74508	1.56988	0.00173748	0.12487	4
sp|Q12796|PNRC1_HUMAN	Q12796	PNRC1	Proline-rich nuclear receptor coactivator 1	HUMAN				2	0	2.03248	53.7541	145.746	0	0	0	0	0	0	0.0100851	0.266727	0.723188	NQ	NQ	NQ	NQ	NQ	NQ	0.0100851	0.266727	0.723188	0.0378106	2.71135	2.91545e-07	0.0728925	NQ	NQ	NQ	NQ	1
sp|P09493-8|TPM1_HUMAN	P09493-8	TPM1	Isoform 8 of Tropomyosin alpha-1 chain	HUMAN				38	22	12070.5	823.685	1202.88	9603.19	6023.61	8944.65	4006.67	748.504	922.416	0.856243	0.0584294	0.0853278	0.390827	0.245147	0.364026	0.705699	0.131835	0.162466	0.780971	0.0951321	0.123897	8.20933	1.30237	5.33188e-07	0.0281598	1.59426	1.48493	0.0101983	0.104454	4
sp|P09914|IFIT1_HUMAN	P09914	IFIT1	Interferon-induced protein with tetratricopeptide repeats 1	HUMAN				11	17	108.084	432.669	565.071	1078.51	6530.07	5358.91	1438.72	8291.08	8521.46	0.0977402	0.391264	0.510996	0.0831703	0.503573	0.413257	0.0788287	0.454274	0.466897	0.0882845	0.422769	0.488946	0.208824	1.15653	6.15454e-07	0.17593	0.16516	0.82065	1.10648e-37	0.528306	3
sp|P05161|ISG15_HUMAN	P05161	ISG15	Ubiquitin-like protein ISG15	HUMAN				11	8	335.258	1238.12	2265.17	365.49	617.911	854.211	453.624	3480.44	3013.23	0.0873398	0.322548	0.590112	0.198894	0.336258	0.464848	0.0652951	0.500978	0.433727	0.0763175	0.411763	0.51192	0.185343	1.24324	6.45079e-07	0.191118	0.591493	1.38242	0.0394761	0.45461	3
sp|Q9NRW1|RAB6B_HUMAN	Q9NRW1	RAB6B	Ras-related protein Rab-6B	HUMAN				0	1	0	0	0	28.2657	59.1639	62.3514	33.7309	313.115	268.516	NQ	NQ	NQ	0.188713	0.395003	0.416284	0.0548147	0.508831	0.436355	0.0548147	0.508831	0.436355	0.107727	0.857564	6.97139e-07	0.27539	0.477752	1.05388	0.0225846	0.985349	3
sp|Q8NFZ8|CADM4_HUMAN	Q8NFZ8	CADM4	Cell adhesion molecule 4	HUMAN				2	0	4.88642	111.718	122.596	0	0	0	0	0	0	0.0204281	0.467047	0.512525	NQ	NQ	NQ	NQ	NQ	NQ	0.0204281	0.467047	0.512525	0.0437389	1.09737	9.9639e-07	0.77511	NQ	NQ	NQ	NQ	3
sp|Q8TAA5|GRPE2_HUMAN	Q8TAA5	GRPEL2	GrpE protein homolog 2, mitochondrial	HUMAN				3	2	40.1813	258.749	332.108	98.2916	187.241	66.6336	76.8178	502.523	716.258	0.0636748	0.410037	0.526288	0.279106	0.531684	0.189211	0.0592913	0.387869	0.55284	0.0614831	0.398953	0.539564	0.154111	1.35245	1.87788e-06	0.563092	0.524946	0.35587	0.0568047	0.0819519	3
sp|Q9P2M7|CING_HUMAN	Q9P2M7	CGN	Cingulin	HUMAN				3	0	26.4887	239.167	159.417	0	0	0	0	0	0	0.0623158	0.562649	0.375035	NQ	NQ	NQ	NQ	NQ	NQ	0.0623158	0.562649	0.375035	0.110754	0.666552	2.04669e-06	0.0391369	NQ	NQ	NQ	NQ	3
sp|P08172|ACM2_HUMAN	P08172	CHRM2	Muscarinic acetylcholine receptor M2	HUMAN				0	2	0	0	0	166.521	91.9294	115.005	724.944	65.2089	80.4367	NQ	NQ	NQ	0.445893	0.246159	0.307948	0.832705	0.074902	0.0923934	0.832705	0.074902	0.0923934	11.1172	1.23352	2.37348e-06	0.791742	1.8114	1.25101	0.014722	0.673558	6
sp|Q96SI9|STRBP_HUMAN	Q96SI9	STRBP	Spermatid perinuclear RNA-binding protein	HUMAN				9	1	133.46	933.062	737.151	73.8256	66.8089	213.519	102.262	504.272	446.356	0.0739933	0.517312	0.408694	0.208456	0.188644	0.6029	0.097125	0.478941	0.423934	0.0855592	0.498126	0.416314	0.171762	0.83576	2.82229e-06	0.274808	1.10503	3.19597	0.542982	0.0464079	3
sp|P16112-2|PGCA_HUMAN	P16112-2	ACAN	Isoform 2 of Aggrecan core protein	HUMAN				7	2	1108.36	102.188	133.663	997.495	604.012	517.193	677.917	88.2723	121.434	0.824543	0.0760209	0.0994365	0.470805	0.285086	0.244109	0.763744	0.099448	0.136808	0.794144	0.0877344	0.118122	9.05167	1.34636	3.78926e-06	0.434001	1.65145	0.856263	0.0101986	0.639446	6
sp|Q9P289|STK26_HUMAN	Q9P289	STK26	Serine/threonine-protein kinase 26	HUMAN				0	1	0	0	0	45.7156	54.8288	58.8575	19.224	163.595	133.656	NQ	NQ	NQ	0.286795	0.343966	0.36924	0.060744	0.516929	0.422327	0.060744	0.516929	0.422327	0.117509	0.816991	3.94961e-06	0.1823	0.833788	1.07348	0.658234	0.987047	3
sp|Q13308-6|PTK7_HUMAN	Q13308-6	PTK7	Isoform 6 of Inactive tyrosine-protein kinase 7	HUMAN				25	27	5029.27	564.35	851.937	10669.8	7520.7	10226.4	5962.83	1122.73	1610.08	0.780269	0.0875565	0.132174	0.375473	0.264656	0.359871	0.685726	0.129114	0.18516	0.732997	0.108335	0.158667	6.766	1.46459	4.54329e-06	0.00246963	1.41872	1.35977	0.0521546	0.204042	6
sp|Q92854|SEM4D_HUMAN	Q92854	SEMA4D	Semaphorin-4D	HUMAN				2	0	10.8822	200.618	92.5315	0	0	0	0	0	0	0.0357928	0.659859	0.304348	NQ	NQ	NQ	NQ	NQ	NQ	0.0357928	0.659859	0.304348	0.0542432	0.461233	5.54913e-06	0.00183386	NQ	NQ	NQ	NQ	3
sp|Q86VI3|IQGA3_HUMAN	Q86VI3	IQGAP3	Ras GTPase-activating-like protein IQGAP3	HUMAN				17	22	1271.73	155.789	412.526	5136.85	4009.37	6529.15	11811.3	2213.39	3303.05	0.69114	0.0846659	0.224194	0.327702	0.255775	0.416523	0.681642	0.127736	0.190622	0.686391	0.106201	0.207408	6.46312	1.95297	7.35314e-06	4.05092e-07	1.28121	1.62847	0.176228	0.0993286	6
sp|Q5EBM0|CMPK2_HUMAN	Q5EBM0	CMPK2	UMP-CMP kinase 2, mitochondrial	HUMAN				2	1	2.44444	64.8433	71.2114	28.5203	87.7742	55.2277	21.3779	98.5315	97.2626	0.0176495	0.468186	0.514165	0.166278	0.511736	0.321986	0.0984378	0.453702	0.44786	0.0580436	0.460944	0.481012	0.125923	1.04354	8.32607e-06	0.647702	0.324928	0.629203	0.000363927	0.340194	3
sp|P02461|CO3A1_HUMAN	P02461	COL3A1	Collagen alpha-1(III) chain	HUMAN				28	27	7385.17	780.396	588.064	12379.4	8907.64	6385.51	6319.04	1385.6	1504.73	0.843669	0.0891511	0.0671794	0.447353	0.321895	0.230752	0.686154	0.150455	0.163391	0.764912	0.119803	0.115285	6.38474	0.96229	8.34556e-06	0.959875	1.38975	0.716857	0.0760361	0.160522	6
sp|P20908|CO5A1_HUMAN	P20908	COL5A1	Collagen alpha-1(V) chain	HUMAN				32	27	5486.76	622.382	402.647	12787.5	10223.6	4896.8	5710.71	1259.4	1180.7	0.842589	0.0955777	0.0618335	0.458203	0.366334	0.175463	0.700631	0.154512	0.144857	0.77161	0.125045	0.103345	6.17066	0.826464	8.8819e-06	0.24332	1.25078	0.47897	0.251387	0.0016285	6
sp|Q10589|BST2_HUMAN	Q10589	BST2	Bone marrow stromal antigen 2	HUMAN				2	0	7.80406	134.06	152.76	0	0	0	0	0	0	0.0264882	0.45502	0.518492	NQ	NQ	NQ	NQ	NQ	NQ	0.0264882	0.45502	0.518492	0.0582132	1.13949	9.50255e-06	0.870738	NQ	NQ	NQ	NQ	3
sp|P20592|MX2_HUMAN	P20592	MX2	Interferon-induced GTP-binding protein Mx2	HUMAN				9	10	51.9223	355.568	443.246	534.556	1718.83	1318.28	606.336	2301.58	2632.6	0.0610322	0.417953	0.521015	0.149666	0.481241	0.369093	0.109437	0.415409	0.475154	0.0852344	0.416681	0.498085	0.204555	1.19536	9.74197e-06	0.472776	0.311	0.766962	5.37597e-08	0.431689	3
sp|P08123|CO1A2_HUMAN	P08123	COL1A2	Collagen alpha-2(I) chain	HUMAN				60	40	19868.3	917.427	750.832	15470.7	7829.07	3539.66	9264.97	1284.62	1377.47	0.922538	0.0425985	0.0348631	0.576417	0.2917	0.131883	0.776803	0.107706	0.115491	0.849671	0.0751524	0.075177	11.306	1.00033	9.83195e-06	0.643497	1.97606	0.452117	0.000129774	0.000671926	6
sp|Q13277|STX3_HUMAN	Q13277	STX3	Syntaxin-3	HUMAN				4	4	144.342	1612.1	807.028	397.729	400.205	354.719	516.189	1412.34	955.856	0.0563074	0.628874	0.314819	0.345055	0.347204	0.307741	0.17896	0.48965	0.33139	0.117634	0.559262	0.323105	0.210338	0.577734	1.43584e-05	0.000367325	0.993812	0.886343	0.896746	0.680996	3
sp|P04035-3|HMDH_HUMAN	P04035-3	HMGCR	Isoform 3 of 3-hydroxy-3-methylglutaryl-coenzyme A reductase	HUMAN				14	14	177.206	2306.3	2040.09	776.6	605.178	2846.77	652.596	1093.04	2098.24	0.0391736	0.509837	0.450989	0.183657	0.143117	0.673226	0.169775	0.284359	0.545866	0.104474	0.397098	0.498427	0.263094	1.25517	1.47836e-05	0.21414	1.28326	4.70402	0.160886	2.62659e-05	3
sp|P07951-2|TPM2_HUMAN	P07951-2	TPM2	Isoform 2 of Tropomyosin beta chain	HUMAN				11	27	1144.25	127.898	156.143	9295.09	6323.4	7345.32	4685.18	1002.32	1098.22	0.801132	0.0895461	0.109321	0.404771	0.275364	0.319865	0.690447	0.14771	0.161843	0.74579	0.118628	0.135582	6.28679	1.14292	1.66075e-05	0.451182	1.46995	1.16161	0.0344804	0.523623	6
sp|Q6UX15|LAYN_HUMAN	Q6UX15	LAYN	Layilin	HUMAN				0	1	0	0	0	191	223.027	323.319	876.157	98.2223	116.882	NQ	NQ	NQ	0.259037	0.302472	0.43849	0.802884	0.090008	0.107108	0.802884	0.090008	0.107108	8.92014	1.18998	1.69836e-05	0.869497	0.856399	1.44969	0.691971	0.472331	6
sp|Q9BQ51|PD1L2_HUMAN	Q9BQ51	PDCD1LG2	Programmed cell death 1 ligand 2	HUMAN				2	0	163.278	19.0814	36.0418	0	0	0	0	0	0	0.747606	0.0873686	0.165026	NQ	NQ	NQ	NQ	NQ	NQ	0.747606	0.0873686	0.165026	8.55692	1.88885	1.82084e-05	0.317311	NQ	NQ	NQ	NQ	6
sp|P14209|CD99_HUMAN	P14209	CD99	CD99 antigen	HUMAN				3	8	145.925	22.7903	39.8698	3310.73	2961.95	3159.77	3221.17	601.465	675.688	0.699594	0.109262	0.191144	0.350994	0.314017	0.334989	0.716082	0.133709	0.150209	0.707838	0.121485	0.170677	5.82654	1.40492	1.85432e-05	0.242563	1.11775	1.06678	0.617284	0.901606	6
sp|Q9Y5Q5|CORIN_HUMAN	Q9Y5Q5	CORIN	Atrial natriuretic peptide-converting enzyme	HUMAN				0	2	0	0	0	186.571	308.593	172.007	604.702	69.5044	115.061	NQ	NQ	NQ	0.279645	0.462539	0.257816	0.766156	0.0880619	0.145782	0.766156	0.0880619	0.145782	8.70021	1.65545	2.1006e-05	0.279873	0.604586	0.557392	0.0757997	0.199935	6
sp|Q15833-3|STXB2_HUMAN	Q15833-3	STXBP2	Isoform 3 of Syntaxin-binding protein 2	HUMAN				7	6	79.4094	494.193	398.123	446.407	341.835	966.975	377.355	1377.47	1196.51	0.08172	0.508573	0.409707	0.254332	0.194754	0.550915	0.127859	0.466729	0.405412	0.10479	0.487651	0.40756	0.214887	0.835761	2.33767e-05	0.267926	1.30591	2.82877	0.197655	0.0116231	3
sp|P35556|FBN2_HUMAN	P35556	FBN2	Fibrillin-2	HUMAN				64	86	19239	2093.46	2630.07	10052.5	11640	9476.79	27256.1	2442.37	3034.89	0.802878	0.0873639	0.109758	0.322513	0.373445	0.304042	0.83267	0.074614	0.0927157	0.817774	0.080989	0.101237	10.0974	1.25001	2.44489e-05	0.0196176	0.863615	0.814155	0.184572	0.394342	6
sp|Q5W0Q7|USPL1_HUMAN	Q5W0Q7	USPL1	SUMO-specific isopeptidase USPL1	HUMAN				2	1	0	29.5939	107.602	86.9076	174.343	195.1	41.43	141.835	435.353	0	0.215705	0.784295	0.19044	0.382037	0.427523	0.0669718	0.229277	0.703751	0.0334859	0.222491	0.744023	0.150504	3.34406	2.96151e-05	0.00904721	0.498486	1.11906	0.0367518	0.814486	1
sp|Q9Y5T4|DJC15_HUMAN	Q9Y5T4	DNAJC15	DnaJ homolog subfamily C member 15	HUMAN				2	0	62.0071	411.009	197.167	0	0	0	0	0	0	0.0925227	0.613279	0.294199	NQ	NQ	NQ	NQ	NQ	NQ	0.0925227	0.613279	0.294199	0.150866	0.479715	3.03568e-05	0.000403809	NQ	NQ	NQ	NQ	3
sp|P09601|HMOX1_HUMAN	P09601	HMOX1	Heme oxygenase 1	HUMAN				10	16	219.167	709.367	964.371	1518.86	2550.03	1937.48	459.64	1997.6	5161.82	0.115783	0.37475	0.509466	0.252875	0.424554	0.322572	0.0603276	0.262185	0.677487	0.0880555	0.318468	0.593477	0.276497	1.86354	3.39221e-05	0.00095256	0.595625	0.75979	0.00259323	0.342858	2
sp|P08174-7|DAF_HUMAN	P08174-7	CD55	Isoform 7 of Complement decay-accelerating factor	HUMAN				11	5	314.007	2044.75	1568.86	1131.67	1515.16	1251.01	921.636	2116.22	1971.32	0.0799484	0.520607	0.399444	0.290332	0.388718	0.32095	0.18399	0.422468	0.393542	0.131969	0.471538	0.396493	0.279869	0.840851	4.13321e-05	0.231223	0.746897	0.825663	0.134483	0.56235	3
sp|P05997|CO5A2_HUMAN	P05997	COL5A2	Collagen alpha-2(V) chain	HUMAN				25	13	3460.5	473.584	490.696	3304.01	2842.11	1673.53	2779.76	618.113	594.966	0.782073	0.10703	0.110897	0.422526	0.363457	0.214016	0.696186	0.154805	0.149008	0.739129	0.130918	0.129953	5.64576	0.99263	4.56425e-05	0.985722	1.16252	0.588835	0.508859	0.057208	6
sp|P07951|TPM2_HUMAN	P07951	TPM2	Tropomyosin beta chain	HUMAN				8	5	1680.62	187.147	218.956	2076.78	2239.9	1340.13	1311.62	408.111	440.619	0.805387	0.0896847	0.104928	0.367129	0.395965	0.236905	0.607133	0.188909	0.203957	0.70626	0.139297	0.154442	5.07017	1.10873	7.08798e-05	0.771279	0.927176	0.598298	0.779475	0.149873	6
sp|P04114|APOB_HUMAN	P04114	APOB	Apolipoprotein B-100	HUMAN				4	6	319.47	30.0308	66.0898	3417.47	1489.46	3514.62	2117.9	718.474	870.037	0.768713	0.0722605	0.159026	0.4058	0.176863	0.417337	0.571415	0.193846	0.234738	0.670064	0.133053	0.196882	5.03606	1.47972	7.54736e-05	0.173526	2.29443	2.35966	0.000141507	0.0113655	6
sp|O75419-3|CDC45_HUMAN	O75419-3	CDC45	Isoform 3 of Cell division control protein 45 homolog	HUMAN				2	0	28.1849	179.496	231.499	0	0	0	0	0	0	0.0641762	0.408707	0.527116	NQ	NQ	NQ	NQ	NQ	NQ	0.0641762	0.408707	0.527116	0.157022	1.28972	7.67607e-05	0.85402	NQ	NQ	NQ	NQ	3
sp|O75496|GEMI_HUMAN	O75496	GMNN	Geminin	HUMAN				3	6	10.6016	115.262	155.289	693.061	1125.18	1066.31	722.601	1800.2	2255.58	0.0377074	0.409962	0.55233	0.240267	0.39007	0.369664	0.151223	0.376738	0.472038	0.0944653	0.39335	0.512184	0.240156	1.30211	8.27293e-05	0.269781	0.615958	0.947685	0.0266788	0.81498	3
sp|Q76M96-2|CCD80_HUMAN	Q76M96-2	CCDC80	Isoform 2 of Coiled-coil domain-containing protein 80	HUMAN				9	4	604.364	133.098	180.311	1814.78	2016.74	1362.83	3195.9	531.22	647.376	0.658511	0.145022	0.196466	0.349376	0.388256	0.262367	0.730575	0.121436	0.147989	0.694543	0.133229	0.172228	5.21315	1.29272	8.5294e-05	0.284197	0.89986	0.675758	0.6586	0.277501	6
sp|Q17RY0|CPEB4_HUMAN	Q17RY0	CPEB4	Cytoplasmic polyadenylation element-binding protein 4	HUMAN				6	2	121.447	704.987	778.482	491.427	791.374	545.261	157.499	561.818	713.555	0.0756721	0.439267	0.485061	0.268824	0.432903	0.298273	0.109918	0.392092	0.497989	0.0927953	0.41568	0.491525	0.223237	1.18246	8.78575e-05	0.69262	0.620979	0.689005	0.0632368	0.309714	3
sp|O15440|MRP5_HUMAN	O15440	ABCC5	Multidrug resistance-associated protein 5	HUMAN				4	0	108.937	501.736	578.759	0	0	0	0	0	0	0.0915874	0.421828	0.486584	NQ	NQ	NQ	NQ	NQ	NQ	0.0915874	0.421828	0.486584	0.21712	1.15351	9.12297e-05	0.933908	NQ	NQ	NQ	NQ	3
sp|P18510-3|IL1RA_HUMAN	P18510-3	IL1RN	Isoform 3 of Interleukin-1 receptor antagonist protein	HUMAN				0	1	0	0	0	122.968	163.031	103.333	59.7241	353.779	341.797	NQ	NQ	NQ	0.315844	0.418745	0.265411	0.0790734	0.468395	0.452532	0.0790734	0.468395	0.452532	0.168818	0.966133	9.36093e-05	0.556115	0.754262	0.633826	0.458918	0.458716	3
sp|Q8IWU6|SULF1_HUMAN	Q8IWU6	SULF1	Extracellular sulfatase Sulf-1	HUMAN				15	4	2091.12	259.316	379.482	969.703	1102.26	783.095	671.91	227.919	228.908	0.766001	0.0949902	0.139009	0.339644	0.386073	0.274283	0.595276	0.201924	0.2028	0.680638	0.148457	0.170904	4.58475	1.1512	9.99605e-05	0.704796	0.879738	0.710443	0.597103	0.359026	6
sp|P0DMV9|HS71B_HUMAN	P0DMV9	HSPA1B	Heat shock 70 kDa protein 1B	HUMAN				153	131	2005.18	11127.6	26800.9	8868.63	15490.8	28258.8	8738.94	21572.8	76785.1	0.0502129	0.278653	0.671135	0.168547	0.2944	0.537053	0.0815985	0.201432	0.716969	0.0659057	0.240042	0.694052	0.274558	2.89137	0.000116145	6.97028e-21	0.572509	1.82423	1.20441e-05	0.0142926	1
sp|P19320|VCAM1_HUMAN	P19320	VCAM1	Vascular cell adhesion protein 1	HUMAN				1	0	55.9469	4.38313	6.08476	0	0	0	0	0	0	0.842386	0.0659963	0.0916176	NQ	NQ	NQ	NQ	NQ	NQ	0.842386	0.0659963	0.0916176	12.7641	1.38822	0.000124298	0.963947	NQ	NQ	NQ	NQ	6
sp|Q14112|NID2_HUMAN	Q14112	NID2	Nidogen-2	HUMAN				17	20	3582.02	883.702	832.913	5967.06	5238.76	3449.66	5645.34	1034.53	934.408	0.676027	0.166779	0.157194	0.407156	0.357461	0.235384	0.741415	0.135867	0.122718	0.708721	0.151323	0.139956	4.68348	0.924879	0.000132966	0.728153	1.13902	0.658488	0.50403	0.124144	6
sp|Q9H6B4|CLMP_HUMAN	Q9H6B4	CLMP	CXADR-like membrane protein	HUMAN				4	3	672.301	55.8033	147.319	842.192	404.882	653.09	620.241	109.213	215.286	0.767972	0.0637444	0.168283	0.443221	0.213078	0.343702	0.65652	0.115601	0.227879	0.712246	0.0896727	0.198081	7.94273	2.20893	0.000140201	0.0567403	2.08009	1.61304	0.000180828	0.253666	6
sp|Q9BZ11|ADA33_HUMAN	Q9BZ11	ADAM33	Disintegrin and metalloproteinase domain-containing protein 33	HUMAN				1	0	16.7702	1.34725	6.74303	0	0	0	0	0	0	0.674573	0.0541923	0.271235	NQ	NQ	NQ	NQ	NQ	NQ	0.674573	0.0541923	0.271235	12.4478	5.00504	0.000143858	0.0742397	NQ	NQ	NQ	NQ	6
sp|Q9HAV5-2|TNR27_HUMAN	Q9HAV5-2	EDA2R	Isoform 2 of Tumor necrosis factor receptor superfamily member 27	HUMAN				0	1	0	0	0	494.879	570.21	344.973	872.346	127.308	116.837	NQ	NQ	NQ	0.350963	0.404386	0.244651	0.781329	0.114025	0.104646	0.781329	0.114025	0.104646	6.85226	0.91775	0.000143977	0.431128	0.86789	0.604994	0.641741	0.238443	6
sp|P12277|KCRB_HUMAN	P12277	CKB	Creatine kinase B-type	HUMAN				3	8	41.7408	171.709	124.092	1592	1393.88	1802.74	333.932	1280.45	1646.51	0.123661	0.508704	0.367634	0.332455	0.291082	0.376463	0.102405	0.392669	0.504926	0.113033	0.450687	0.43628	0.250803	0.968034	0.000162292	0.738385	1.14214	1.29332	0.382908	0.367446	3
sp|Q96D05-2|CJ035_HUMAN	Q96D05-2	C10orf35	Isoform 2 of Uncharacterized protein C10orf35	HUMAN				1	0	1.3941	55.7848	53.7624	0	0	0	0	0	0	0.0125661	0.502832	0.484602	NQ	NQ	NQ	NQ	NQ	NQ	0.0125661	0.502832	0.484602	0.0249906	0.963746	0.000168303	0.434115	NQ	NQ	NQ	NQ	3
sp|P58340-3|MLF1_HUMAN	P58340-3	MLF1	Isoform 3 of Myeloid leukemia factor 1	HUMAN				2	0	2.84	32.3287	243.747	0	0	0	0	0	0	0.0101823	0.115909	0.873909	NQ	NQ	NQ	NQ	NQ	NQ	0.0101823	0.115909	0.873909	0.0878477	7.53963	0.000169862	5.37829e-05	NQ	NQ	NQ	NQ	1
sp|Q8WYQ9-2|ZCH14_HUMAN	Q8WYQ9-2	ZCCHC14	Isoform 2 of Zinc finger CCHC domain-containing protein 14	HUMAN				1	1	1.22064	42.8941	46.2376	108.021	155.777	281.679	103.5	307.939	253.88	0.0135098	0.474742	0.511748	0.19803	0.285579	0.51639	0.155565	0.462844	0.381591	0.0845374	0.468793	0.446669	0.18033	0.952807	0.000175725	0.517551	0.693434	1.80822	0.218939	0.253721	3
sp|Q4VC05-2|BCL7A_HUMAN	Q4VC05-2	BCL7A	Isoform 2 of B-cell CLL/lymphoma 7 protein family member A	HUMAN				2	0	108.006	577.97	419.954	0	0	0	0	0	0	0.0976607	0.52261	0.379729	NQ	NQ	NQ	NQ	NQ	NQ	0.0976607	0.52261	0.379729	0.186871	0.726602	0.000180418	0.0883885	NQ	NQ	NQ	NQ	3
sp|Q96AZ6|ISG20_HUMAN	Q96AZ6	ISG20	Interferon-stimulated gene 20 kDa protein	HUMAN				1	3	2.41701	10.1001	19.3659	163.831	864.68	630.696	292.501	1093.64	1995	0.0758089	0.316786	0.607405	0.0987406	0.521141	0.380119	0.0865095	0.323454	0.590037	0.0811592	0.32012	0.598721	0.253528	1.8703	0.000184453	0.0401677	0.18947	0.729398	1.80834e-10	0.442415	1
sp|Q9HCU0|CD248_HUMAN	Q9HCU0	CD248	Endosialin	HUMAN				6	9	1939.74	364.553	508.413	1660.42	1837.4	1150.5	1251.33	315.17	283.161	0.689634	0.129609	0.180756	0.357209	0.395283	0.247509	0.676519	0.170393	0.153088	0.683077	0.150001	0.166922	4.5538	1.1128	0.000187675	0.76089	0.903678	0.626155	0.6586	0.190996	6
sp|P28300|LYOX_HUMAN	P28300	LOX	Protein-lysine 6-oxidase	HUMAN				10	7	922.752	147.37	315.659	1687.6	1715.21	1102.73	504.24	94.4792	166.994	0.665872	0.106344	0.227784	0.374561	0.380689	0.244751	0.658523	0.123387	0.21809	0.662197	0.114866	0.222937	5.76497	1.94085	0.000195261	0.0588974	0.983902	0.642915	0.956866	0.218386	6
sp|P16144|ITB4_HUMAN	P16144	ITGB4	Integrin beta-4	HUMAN				1	0	391.38	62.9811	95.0674	0	0	0	0	0	0	0.71234	0.11463	0.17303	NQ	NQ	NQ	NQ	NQ	NQ	0.71234	0.11463	0.17303	6.21424	1.50946	0.000206822	0.467857	NQ	NQ	NQ	NQ	6
sp|Q14767|LTBP2_HUMAN	Q14767	LTBP2	Latent-transforming growth factor beta-binding protein 2	HUMAN				11	6	858.661	111.569	113.266	2574.08	2582.71	2144.76	889.482	202.796	215.413	0.792491	0.102971	0.104538	0.352539	0.353721	0.29374	0.680193	0.155079	0.164728	0.736342	0.129025	0.134633	5.70696	1.04346	0.000211433	0.991053	0.996659	0.83043	0.954349	0.502964	6
sp|Q16363|LAMA4_HUMAN	Q16363	LAMA4	Laminin subunit alpha-4	HUMAN				24	9	4124.99	784.362	947.269	4734.79	5634.01	3025.13	1637.9	382.106	431.548	0.704329	0.133927	0.161743	0.353503	0.420639	0.225858	0.668107	0.155863	0.17603	0.686218	0.144895	0.168887	4.73597	1.16558	0.000213737	0.392062	0.840395	0.536942	0.192144	0.0173917	6
sp|Q86SQ0|PHLB2_HUMAN	Q86SQ0	PHLDB2	Pleckstrin homology-like domain family B member 2	HUMAN				13	11	1265.03	102.506	188.564	2825.62	1128.43	2819.44	1854.32	781.277	970.75	0.812949	0.0658735	0.121177	0.417159	0.166595	0.416246	0.514182	0.21664	0.269179	0.663566	0.141257	0.195178	4.69759	1.38173	0.000216386	0.170338	2.50403	2.49855	6.30017e-06	0.00633323	6
sp|P07996|TSP1_HUMAN	P07996	THBS1	Thrombospondin-1	HUMAN				82	63	17795.8	1831.22	2767.76	35748.8	17281.9	18537	19212.9	3217.58	4859.69	0.79464	0.0817701	0.123589	0.49951	0.241476	0.259014	0.704022	0.117903	0.178075	0.749331	0.0998364	0.150832	7.50559	1.51079	0.000222104	8.69165e-05	2.06857	1.07263	2.81716e-05	0.75063	6
sp|Q99595|TI17A_HUMAN	Q99595	TIMM17A	Mitochondrial import inner membrane translocase subunit Tim17-A	HUMAN				2	1	88.6639	509.817	360.746	117.371	170.378	171.671	111.343	356.357	426.854	0.0924327	0.531487	0.37608	0.255476	0.370855	0.373669	0.124468	0.398363	0.477169	0.10845	0.464925	0.426625	0.233264	0.917621	0.000246512	0.405892	0.688885	1.00759	0.306503	0.952985	3
sp|P13611|CSPG2_HUMAN	P13611	VCAN	Versican core protein	HUMAN				4	0	677.815	107.661	122.909	0	0	0	0	0	0	0.746175	0.118519	0.135305	NQ	NQ	NQ	NQ	NQ	NQ	0.746175	0.118519	0.135305	6.29582	1.14163	0.000271937	0.960777	NQ	NQ	NQ	NQ	6
sp|Q8IVL0|NAV3_HUMAN	Q8IVL0	NAV3	Neuron navigator 3	HUMAN				1	4	30.8363	1.07162	7.39928	396.449	339.118	317.987	743.669	273.083	341.324	0.784495	0.0272627	0.188242	0.376297	0.32188	0.301823	0.547591	0.201081	0.251329	0.666043	0.114172	0.219786	5.8337	1.92504	0.000274028	0.154437	1.16906	0.937687	0.399465	0.774378	6
sp|Q9BYG5|PAR6B_HUMAN	Q9BYG5	PARD6B	Partitioning defective 6 homolog beta	HUMAN				1	0	1.97538	69.6639	46.9247	0	0	0	0	0	0	0.0166609	0.587564	0.395776	NQ	NQ	NQ	NQ	NQ	NQ	0.0166609	0.587564	0.395776	0.0283559	0.673588	0.000284491	0.103734	NQ	NQ	NQ	NQ	3
sp|Q9UHR4|BI2L1_HUMAN	Q9UHR4	BAIAP2L1	Brain-specific angiogenesis inhibitor 1-associated protein 2-like protein 1	HUMAN				8	8	438.253	1995.06	1650.14	619.116	578.329	787.718	821.606	1888.73	1835.72	0.107324	0.488572	0.404104	0.311872	0.291326	0.396803	0.18073	0.415466	0.403804	0.144027	0.452019	0.403954	0.31863	0.893666	0.000302569	0.454193	1.07053	1.36206	0.616477	0.477774	3
sp|Q9GZR5|ELOV4_HUMAN	Q9GZR5	ELOVL4	Elongation of very long chain fatty acids protein 4	HUMAN				3	0	36.0818	197.147	162.216	0	0	0	0	0	0	0.0912437	0.498544	0.410212	NQ	NQ	NQ	NQ	NQ	NQ	0.0912437	0.498544	0.410212	0.18302	0.82282	0.00031143	0.190793	NQ	NQ	NQ	NQ	3
sp|P29728|OAS2_HUMAN	P29728	OAS2	2'-5'-oligoadenylate synthase 2	HUMAN				3	2	8.32725	152.094	160.393	118.906	415.727	388.889	163.352	356.551	339.808	0.0259567	0.474087	0.499956	0.128753	0.450154	0.421093	0.190008	0.414734	0.395258	0.107982	0.44441	0.447607	0.242979	1.00719	0.000314213	0.639604	0.286019	0.935442	7.75172e-07	0.869004	3
sp|Q9UHB7|AFF4_HUMAN	Q9UHB7	AFF4	AF4/FMR2 family member 4	HUMAN				9	12	98.1327	377.051	459.733	1137.35	1862.31	2744.82	1117.59	2890.01	3797.95	0.104964	0.403299	0.491737	0.19799	0.324191	0.477819	0.143179	0.37025	0.486571	0.124071	0.386775	0.489154	0.320785	1.2647	0.000333488	0.199945	0.610719	1.47388	0.00404042	0.268266	3
sp|P23142|FBLN1_HUMAN	P23142	FBLN1	Fibulin-1	HUMAN				30	26	4034.03	969.915	838.621	6198.72	6128.95	3815.13	5631.47	1319.86	1385.52	0.690455	0.166008	0.143536	0.383993	0.379671	0.236336	0.675491	0.158316	0.166193	0.682973	0.162162	0.154864	4.21167	0.954997	0.000341687	0.909027	1.01138	0.622476	0.879676	0.0438959	6
sp|O43278|SPIT1_HUMAN	O43278	SPINT1	Kunitz-type protease inhibitor 1	HUMAN				3	3	5.96355	239.59	160.404	232.409	330.557	294.195	200.95	363.896	291.878	0.0146901	0.590185	0.395125	0.271138	0.385642	0.34322	0.234556	0.424753	0.340691	0.124623	0.507469	0.367908	0.245578	0.724987	0.000351534	0.051311	0.703083	0.889997	0.237994	0.788375	3
sp|O43294|TGFI1_HUMAN	O43294	TGFB1I1	Transforming growth factor beta-1-induced transcript 1 protein	HUMAN				13	23	2969.71	362.777	624.205	4153.23	3472.97	3534.65	5360.71	2164.15	2473.96	0.750553	0.0916871	0.157759	0.372125	0.311174	0.3167	0.536135	0.216441	0.247425	0.643344	0.154064	0.202592	4.17583	1.31499	0.000367783	0.108945	1.19587	1.01776	0.351305	0.847261	6
sp|Q9UQR0|SCML2_HUMAN	Q9UQR0	SCML2	Sex comb on midleg-like protein 2	HUMAN				2	0	33.6567	180.259	155.339	0	0	0	0	0	0	0.0911478	0.48817	0.420682	NQ	NQ	NQ	NQ	NQ	NQ	0.0911478	0.48817	0.420682	0.186713	0.861754	0.000370661	0.253197	NQ	NQ	NQ	NQ	3
sp|P33527|MRP1_HUMAN	P33527	ABCC1	Multidrug resistance-associated protein 1	HUMAN				10	7	821.64	186.861	374.395	2495	1603.34	2548.44	1900.67	470.778	643.662	0.594144	0.135123	0.270733	0.375369	0.241221	0.383409	0.630382	0.15614	0.213479	0.612263	0.145631	0.242106	4.2042	1.66246	0.000373877	0.0730186	1.55612	1.58945	0.0297131	0.180508	6
sp|Q68CR1|SE1L3_HUMAN	Q68CR1	SEL1L3	Protein sel-1 homolog 3	HUMAN				0	1	0	0	0	133.394	164.89	179.613	31.2576	166.796	145.559	NQ	NQ	NQ	0.279127	0.345033	0.37584	0.0909675	0.485418	0.423615	0.0909675	0.485418	0.423615	0.1874	0.872681	0.000382641	0.272431	0.808986	1.08929	0.608699	0.849706	3
sp|Q08174-2|PCDH1_HUMAN	Q08174-2	PCDH1	Isoform 2 of Protocadherin-1	HUMAN				3	1	16.1262	146.457	141.948	15.9635	64.2824	16.6009	8.81436	29.4572	47.3957	0.0529542	0.480927	0.466119	0.164833	0.663754	0.171414	0.102891	0.343856	0.553253	0.0779224	0.412392	0.509686	0.188952	1.23593	0.000410864	0.927528	0.248334	0.258249	8.36862e-06	0.0102035	3
sp|P13612|ITA4_HUMAN	P13612	ITGA4	Integrin alpha-4	HUMAN				9	10	665.774	197.337	275.543	4044.49	2594.42	3632.55	4341.4	766.162	1184.09	0.584703	0.173307	0.24199	0.39376	0.252586	0.353655	0.690026	0.121774	0.1882	0.637364	0.147541	0.215095	4.31992	1.45787	0.000420424	0.0890458	1.55892	1.40014	0.0133351	0.237875	6
sp|P25940|CO5A3_HUMAN	P25940	COL5A3	Collagen alpha-3(V) chain	HUMAN				1	2	36.7202	0	0.979234	1478.12	1208.86	497.101	253.542	105.454	109.08	0.974025	0	0.0259748	0.464222	0.379657	0.156121	0.541669	0.225292	0.233039	0.757847	0.112646	0.129507	6.72769	1.14968	0.000435906	0.912448	1.22274	0.411215	0.288347	0.0158067	6
sp|Q9UEY8|ADDG_HUMAN	Q9UEY8	ADD3	Gamma-adducin	HUMAN				6	8	288.027	62.6174	118.685	1250.71	998.703	1582.02	1889.13	560.811	896.41	0.613698	0.133419	0.252883	0.326434	0.26066	0.412906	0.564534	0.167589	0.267877	0.589116	0.150504	0.26038	3.91429	1.73006	0.000440867	0.0745411	1.25233	1.58408	0.205969	0.236868	6
sp|P09104|ENOG_HUMAN	P09104	ENO2	Gamma-enolase	HUMAN				7	19	381.755	1345.94	945.303	2063.97	1868.39	2014.07	3599.58	10221.9	6988.7	0.142819	0.503532	0.353649	0.347094	0.314203	0.338703	0.172973	0.491196	0.335831	0.157896	0.497364	0.34474	0.317465	0.693135	0.000452526	0.00362819	1.10468	1.07797	0.674563	0.884548	3
sp|P01100|FOS_HUMAN	P01100	FOS	Proto-oncogene c-Fos	HUMAN				1	2	0	26.9556	81.5123	78.7758	314.241	984.398	35.3043	34.8749	499.348	0	0.248512	0.751488	0.057191	0.228138	0.714671	0.0619888	0.0612349	0.876776	0.0309944	0.154873	0.814132	0.200127	5.25676	0.000453513	0.000231606	0.250686	3.13262	1.22129e-07	0.00544633	1
sp|P09619|PGFRB_HUMAN	P09619	PDGFRB	Platelet-derived growth factor receptor beta	HUMAN				19	22	2138.71	387.748	625.127	5998.61	6007.02	6354.37	4809.44	1534.73	1738.5	0.678614	0.123033	0.198353	0.326722	0.32718	0.346099	0.595031	0.189879	0.21509	0.636823	0.156456	0.206722	4.0703	1.32128	0.000457526	0.103504	0.9986	1.05782	0.821259	0.793307	6
sp|P48740-2|MASP1_HUMAN	P48740-2	MASP1	Isoform 2 of Mannan-binding lectin serine protease 1	HUMAN				6	4	494.073	114.377	103.24	2897.18	3630.05	2087.71	2150.15	563.087	769.423	0.694225	0.160712	0.145063	0.336297	0.421367	0.242336	0.617387	0.161683	0.22093	0.655806	0.161197	0.182997	4.06834	1.13523	0.000492131	0.705205	0.79811	0.57512	0.141148	0.0474021	6
sp|Q9BW61|DDA1_HUMAN	Q9BW61	DDA1	DET1- and DDB1-associated protein 1	HUMAN				4	2	187.291	1031.51	936.237	272.057	382.359	342.981	288.184	749.698	744.501	0.0869083	0.478651	0.434441	0.272767	0.383357	0.343876	0.161685	0.420616	0.4177	0.124296	0.449633	0.42607	0.276439	0.947595	0.000496259	0.655314	0.711522	0.897011	0.249919	0.800958	3
sp|Q8WVB6-2|CTF18_HUMAN	Q8WVB6-2	CHTF18	Isoform 2 of Chromosome transmission fidelity protein 18 homolog	HUMAN				4	0	55.0899	272.335	250.231	0	0	0	0	0	0	0.0953681	0.471448	0.433184	NQ	NQ	NQ	NQ	NQ	NQ	0.0953681	0.471448	0.433184	0.202288	0.918836	0.000498463	0.423685	NQ	NQ	NQ	NQ	3
sp|O60565|GREM1_HUMAN	O60565	GREM1	Gremlin-1	HUMAN				6	7	385.02	80.2931	111.061	1332.78	1091.94	758.734	1760.68	557.203	678.983	0.668004	0.139307	0.192689	0.418659	0.343005	0.238337	0.587507	0.185928	0.226564	0.627756	0.162618	0.209627	3.86031	1.28907	0.00049904	0.441982	1.22056	0.69485	0.288347	0.296463	6
sp|Q14766-4|LTBP1_HUMAN	Q14766-4	LTBP1	Isoform 4 of Latent-transforming growth factor beta-binding protein 1	HUMAN				27	34	4380.34	1242.98	1226.59	13485.4	12184.1	10742.7	8048.04	1675.29	1759.5	0.639474	0.181459	0.179067	0.370354	0.334617	0.295029	0.700876	0.145895	0.153229	0.670175	0.163677	0.166148	4.09449	1.01509	0.000520158	0.667993	1.1068	0.881693	0.655696	0.612562	6
sp|Q7Z5Q1-9|CPEB2_HUMAN	Q7Z5Q1-9	CPEB2	Isoform 8 of Cytoplasmic polyadenylation element-binding protein 2	HUMAN				9	4	214.322	1024.3	894.849	382.484	503.829	569.594	318.365	923.489	1058.61	0.100457	0.480109	0.419434	0.262712	0.346059	0.39123	0.138391	0.401436	0.460173	0.119424	0.440772	0.439804	0.270943	0.997803	0.000532323	0.881305	0.759154	1.13053	0.317311	0.824201	3
sp|Q9C0J9|BHE41_HUMAN	Q9C0J9	BHLHE41	Class E basic helix-loop-helix protein 41	HUMAN				2	1	0	26.2457	71.9691	83.2246	105.143	287.587	55.8455	103.707	476.138	0	0.267227	0.732773	0.174858	0.220909	0.604233	0.0878502	0.163141	0.749009	0.0439251	0.215184	0.740891	0.204128	3.44306	0.000539574	0.00737592	0.79154	2.73521	0.572648	0.0834511	1
sp|O15194|CTDSL_HUMAN	O15194	CTDSPL	CTD small phosphatase-like protein	HUMAN				2	1	117.863	13.9283	21.9911	453.593	347.636	340.172	410.407	100.056	137.984	0.766427	0.0905714	0.143002	0.3974	0.30457	0.29803	0.632907	0.154301	0.212792	0.699667	0.122436	0.177897	5.71455	1.45298	0.000546212	0.47244	1.30479	0.978527	0.182638	0.847401	6
sp|Q96NE9|FRMD6_HUMAN	Q96NE9	FRMD6	FERM domain-containing protein 6	HUMAN				3	7	246.351	58.564	110.178	1656.13	436.846	2202.07	1509.48	397.401	622.146	0.593484	0.141086	0.26543	0.38559	0.101709	0.5127	0.596862	0.157136	0.246002	0.595173	0.149111	0.255716	3.99148	1.71493	0.000553651	0.125632	3.79111	5.04085	1.79855e-13	1.10479e-05	6
sp|P41221|WNT5A_HUMAN	P41221	WNT5A	Protein Wnt-5a	HUMAN				6	12	1388.67	115.719	128.018	3037.66	2093.06	4981.56	4420.01	2482.82	2656.85	0.850688	0.0708887	0.0784229	0.300393	0.206982	0.492625	0.462359	0.259718	0.277923	0.656524	0.165303	0.178173	3.97163	1.07785	0.000562398	0.57887	1.4513	2.38004	0.0405637	0.00475504	6
sp|Q9HB63|NET4_HUMAN	Q9HB63	NTN4	Netrin-4	HUMAN				6	4	1749.75	343.768	417.154	750.228	1015.84	896.889	1198.07	381.116	605.098	0.696925	0.136923	0.166152	0.281727	0.381472	0.336801	0.548496	0.174481	0.277023	0.622711	0.155702	0.221588	3.99939	1.42316	0.00056667	0.22382	0.738526	0.8829	0.205269	0.721647	6
sp|Q99715|COCA1_HUMAN	Q99715	COL12A1	Collagen alpha-1(XII) chain	HUMAN				69	66	9930.23	1374.51	1397.45	26407.1	24115.8	17478.3	22063.2	3744.57	4452.34	0.781774	0.10821	0.110016	0.388332	0.354638	0.25703	0.729119	0.123746	0.147135	0.755446	0.115978	0.128576	6.5137	1.10862	0.000580753	0.184896	1.09501	0.724766	0.703881	0.175173	6
sp|Q9UL01|DSE_HUMAN	Q9UL01	DSE	Dermatan-sulfate epimerase	HUMAN				1	1	112.339	14.2505	16.7929	299.279	156.952	277.029	250.096	47.7129	72.671	0.783492	0.0993882	0.11712	0.408149	0.214047	0.377804	0.67506	0.128787	0.196154	0.729276	0.114087	0.156637	6.39225	1.37295	0.00060741	0.748525	1.90682	1.76505	0.00810496	0.273452	6
sp|Q8WTV0|SCRB1_HUMAN	Q8WTV0	SCARB1	Scavenger receptor class B member 1	HUMAN				2	0	41.9732	211.435	234.539	0	0	0	0	0	0	0.08602	0.433315	0.480665	NQ	NQ	NQ	NQ	NQ	NQ	0.08602	0.433315	0.480665	0.198516	1.10927	0.00062475	0.811788	NQ	NQ	NQ	NQ	3
sp|Q04721|NOTC2_HUMAN	Q04721	NOTCH2	Neurogenic locus notch homolog protein 2	HUMAN				12	22	852.529	174.663	329.063	4444.75	3812.12	4051.61	4145.71	1176.59	1824.39	0.62859	0.128783	0.242626	0.361113	0.309715	0.329172	0.580088	0.164634	0.255278	0.604339	0.146709	0.248952	4.11932	1.69692	0.000662253	0.00487021	1.16595	1.06282	0.424536	0.743836	6
sp|P55287|CAD11_HUMAN	P55287	CDH11	Cadherin-11	HUMAN				8	9	1453.15	305.374	393.656	5240.69	3885.7	4977.63	4405.61	1224.66	1288.93	0.675199	0.141891	0.182911	0.371574	0.275503	0.352923	0.636723	0.176994	0.186283	0.655961	0.159442	0.184597	4.11409	1.15776	0.000668847	0.411769	1.34871	1.28101	0.0987181	0.36548	6
sp|P12107-2|COBA1_HUMAN	P12107-2	COL11A1	Isoform B of Collagen alpha-1(XI) chain	HUMAN				1	7	40.6438	9.27314	5.55223	964.371	1259.7	831.846	3681.08	967.308	1100.69	0.732728	0.167177	0.100096	0.315575	0.412216	0.272209	0.640291	0.168255	0.191455	0.686509	0.167716	0.145775	4.09329	0.869181	0.000686236	0.317311	0.765558	0.660354	0.222499	0.239211	6
sp|O00300|TR11B_HUMAN	O00300	TNFRSF11B	Tumor necrosis factor receptor superfamily member 11B	HUMAN				0	4	0	0	0	728.353	319.477	736.289	2541.32	685.901	719.375	NQ	NQ	NQ	0.408242	0.179067	0.41269	0.643927	0.173795	0.182277	0.643927	0.173795	0.182277	3.70509	1.0488	0.000715491	0.954012	2.27983	2.30467	3.03125e-05	0.0401592	6
sp|Q9Y625|GPC6_HUMAN	Q9Y625	GPC6	Glypican-6	HUMAN				1	3	19.9751	6.37812	8.7498	1226.6	1072.89	879.407	2172.51	501.215	536.84	0.569043	0.181697	0.24926	0.385858	0.337503	0.276639	0.676675	0.156114	0.167211	0.622859	0.168906	0.208235	3.68761	1.23285	0.00074538	0.538491	1.14327	0.819665	0.447134	0.53999	6
sp|Q5VV67|PPRC1_HUMAN	Q5VV67	PPRC1	Peroxisome proliferator-activated receptor gamma coactivator-related protein 1	HUMAN				3	0	23.1752	108.477	411.391	0	0	0	0	0	0	0.0426766	0.199758	0.757566	NQ	NQ	NQ	NQ	NQ	NQ	0.0426766	0.199758	0.757566	0.213642	3.79242	0.000798657	0.00363376	NQ	NQ	NQ	NQ	1
sp|Q01995|TAGL_HUMAN	Q01995	TAGLN	Transgelin	HUMAN				89	66	21684	2913.39	4202.38	23576.8	20031.9	29993.7	33428.3	6394.13	8280.83	0.752923	0.10116	0.145917	0.320327	0.272163	0.40751	0.694928	0.132925	0.172147	0.723925	0.117043	0.159032	6.18514	1.35875	0.00081272	0.00241369	1.17697	1.4973	0.431804	0.0975327	6
sp|P62993|GRB2_HUMAN	P62993	GRB2	Growth factor receptor-bound protein 2	HUMAN				9	7	467.395	1921.94	1515.2	578.174	556.916	1064.04	926.102	2021.38	1880.29	0.119706	0.492233	0.388062	0.26291	0.253244	0.483846	0.191828	0.418698	0.389474	0.155767	0.455466	0.388768	0.341994	0.853561	0.000815446	0.277173	1.03817	1.9106	0.72998	0.115592	3
sp|Q4L180-2|FIL1L_HUMAN	Q4L180-2	FILIP1L	Isoform 2 of Filamin A-interacting protein 1-like	HUMAN				16	19	1644.96	308.567	582.284	7346.85	4170.56	5582.36	3668.32	1218.36	2236.28	0.648693	0.121684	0.229624	0.429646	0.243895	0.326458	0.515	0.171046	0.313954	0.581846	0.146365	0.271789	3.97531	1.85693	0.00087199	0.00101755	1.7616	1.33852	0.00155192	0.227479	6
sp|Q8N568-3|DCLK2_HUMAN	Q8N568-3	DCLK2	Isoform 3 of Serine/threonine-protein kinase DCLK2	HUMAN				4	7	481.331	87.2476	183.527	2205.87	1039.8	2659.45	2292.44	819.181	925.769	0.639978	0.116004	0.244018	0.373553	0.176084	0.450363	0.567803	0.202899	0.229299	0.60389	0.159451	0.236658	3.7873	1.4842	0.000880324	0.170011	2.12144	2.55766	0.000205294	0.00508011	6
sp|O95757|HS74L_HUMAN	O95757	HSPA4L	Heat shock 70 kDa protein 4L	HUMAN				11	12	290.589	1886.04	1745.05	1118.19	1145.46	1813.88	1948.91	3797.98	4663.6	0.0740981	0.480927	0.444975	0.274232	0.28092	0.444848	0.187206	0.364822	0.447971	0.130652	0.422874	0.446473	0.308962	1.05581	0.000898703	0.655508	0.976194	1.58354	0.958404	0.237243	3
sp|P56199|ITA1_HUMAN	P56199	ITGA1	Integrin alpha-1	HUMAN				39	26	8675.12	1509.78	1870.46	11350.1	9698.28	8735.36	9273.22	1465.07	1850.53	0.719607	0.125237	0.155156	0.381084	0.325623	0.293293	0.736623	0.116379	0.146998	0.728115	0.120808	0.151077	6.02704	1.25055	0.000958654	0.0194262	1.17032	0.900713	0.431804	0.678925	6
sp|P18827|SDC1_HUMAN	P18827	SDC1	Syndecan-1	HUMAN				1	2	113.214	24.8487	34.3905	357.429	228.408	229.005	317.527	57.4409	73.5564	0.656491	0.14409	0.199419	0.438648	0.28031	0.281043	0.707937	0.128066	0.163996	0.682214	0.136078	0.181708	5.0134	1.33532	0.000965053	0.663132	1.56487	1.00262	0.0534421	0.983405	6
sp|P30559|OXYR_HUMAN	P30559	OXTR	Oxytocin receptor	HUMAN				0	1	0	0	0	91.3702	37.4614	64.965	42.1472	4.80774	12.4949	NQ	NQ	NQ	0.471475	0.193303	0.335223	0.708954	0.0808704	0.210176	0.708954	0.0808704	0.210176	8.76655	2.59892	0.000974389	0.37026	2.43905	1.73418	0.00362153	0.340081	6
sp|P48061-4|SDF1_HUMAN	P48061-4	CXCL12	Isoform Delta of Stromal cell-derived factor 1	HUMAN				2	4	563.47	174.378	256.784	338.397	342.325	472.254	1794.49	455.999	543.404	0.566511	0.175319	0.25817	0.293499	0.296906	0.409596	0.64229	0.163213	0.194497	0.604401	0.169266	0.226334	3.57072	1.33715	0.000981997	0.370741	0.988526	1.37955	0.896746	0.50402	6
sp|Q9HBM1|SPC25_HUMAN	Q9HBM1	SPC25	Kinetochore protein Spc25	HUMAN				1	3	15.323	6.16792	14.323	611.195	465.413	1036.56	2223.75	452.245	585.206	0.427851	0.172221	0.399928	0.289232	0.220244	0.490524	0.681881	0.138674	0.179445	0.554866	0.155448	0.289686	3.56947	1.86356	0.000984908	0.0413934	1.31323	2.22718	0.13601	0.0494337	6
sp|Q5TH69|BIG3_HUMAN	Q5TH69	ARFGEF3	Brefeldin A-inhibited guanine nucleotide-exchange protein 3	HUMAN				1	0	10.9605	93.6467	112.853	0	0	0	0	0	0	0.0504025	0.430639	0.518959	NQ	NQ	NQ	NQ	NQ	NQ	0.0504025	0.430639	0.518959	0.117041	1.20509	0.00098697	0.989251	NQ	NQ	NQ	NQ	3
sp|O95965|ITGBL_HUMAN	O95965	ITGBL1	Integrin beta-like protein 1	HUMAN				1	3	15.5281	5.67741	8.5175	139.711	143.085	161.314	1588.1	189.547	174.296	0.522427	0.19101	0.286562	0.314586	0.322184	0.36323	0.8136	0.0971069	0.0892932	0.668014	0.144059	0.187928	4.63709	1.30452	0.000995003	0.492177	0.976417	1.1274	0.886288	0.804854	6
sp|Q9UJS0|CMC2_HUMAN	Q9UJS0	SLC25A13	Calcium-binding mitochondrial carrier protein Aralar2	HUMAN				8	9	299.018	975.813	666.338	2318.48	2819.26	2216.28	1578.96	4048.05	2876.19	0.15404	0.502694	0.343266	0.315267	0.383363	0.30137	0.18569	0.476062	0.338248	0.169865	0.489378	0.340757	0.347104	0.696307	0.000995353	0.00968771	0.822373	0.78612	0.234093	0.399937	3
sp|Q96PE1|AGRA2_HUMAN	Q96PE1	ADGRA2	Adhesion G protein-coupled receptor A2	HUMAN				3	7	302.223	64.0016	70.5008	1870.32	2488.81	1086.59	687.923	137.44	187.223	0.692021	0.146549	0.16143	0.343448	0.457022	0.199531	0.679372	0.135732	0.184896	0.685697	0.14114	0.173163	4.85827	1.22689	0.00102939	0.806909	0.751491	0.436589	0.13106	0.0184599	6
sp|Q02338|BDH_HUMAN	Q02338	BDH1	D-beta-hydroxybutyrate dehydrogenase, mitochondrial	HUMAN				3	1	33.1181	147.691	91.6556	297.299	409.119	233.669	215.107	718.294	755.744	0.12155	0.542056	0.336394	0.316246	0.435193	0.248561	0.127347	0.425241	0.447412	0.124448	0.483649	0.391903	0.257311	0.810305	0.00104263	0.168246	0.726681	0.571151	0.288748	0.233942	3
sp|P38646|GRP75_HUMAN	P38646	HSPA9	Stress-70 protein, mitochondrial	HUMAN				96	67	5479.97	19238.7	13715.2	8823.01	10499.3	7271.52	7363.51	19307.7	14888.9	0.142582	0.500566	0.356852	0.331769	0.394802	0.273429	0.177178	0.464572	0.35825	0.15988	0.482569	0.357551	0.33131	0.740933	0.00109056	0.0189065	0.840343	0.692573	0.129469	0.120504	3
sp|Q12756-2|KIF1A_HUMAN	Q12756-2	KIF1A	Isoform 2 of Kinesin-like protein KIF1A	HUMAN				5	0	28.1361	132.178	230.206	0	0	0	0	0	0	0.0720477	0.338466	0.589486	NQ	NQ	NQ	NQ	NQ	NQ	0.0720477	0.338466	0.589486	0.212865	1.74164	0.00110709	0.40087	NQ	NQ	NQ	NQ	2
sp|Q5HYW3|RGAG4_HUMAN	Q5HYW3	RGAG4	Retrotransposon gag domain-containing protein 4	HUMAN				3	0	5.12541	42.8778	94.7167	0	0	0	0	0	0	0.0359124	0.300433	0.663654	NQ	NQ	NQ	NQ	NQ	NQ	0.0359124	0.300433	0.663654	0.119535	2.20899	0.00111419	0.179047	NQ	NQ	NQ	NQ	1
sp|Q9UQC2|GAB2_HUMAN	Q9UQC2	GAB2	GRB2-associated-binding protein 2	HUMAN				3	0	84.9082	17.0923	49.495	0	0	0	0	0	0	0.560467	0.112824	0.326709	NQ	NQ	NQ	NQ	NQ	NQ	0.560467	0.112824	0.326709	4.96763	2.89575	0.00113011	0.0526304	NQ	NQ	NQ	NQ	6
sp|P51825-2|AFF1_HUMAN	P51825-2	AFF1	Isoform 2 of AF4/FMR2 family member 1	HUMAN				4	0	76.7487	344.658	346.884	0	0	0	0	0	0	0.0998953	0.448604	0.451501	NQ	NQ	NQ	NQ	NQ	NQ	0.0998953	0.448604	0.451501	0.22268	1.00646	0.00113038	0.67713	NQ	NQ	NQ	NQ	3
sp|Q02790|FKBP4_HUMAN	Q02790	FKBP4	Peptidyl-prolyl cis-trans isomerase FKBP4	HUMAN				30	32	1216.55	4063.41	4294.67	3486.47	3220.25	4045.92	5089.91	13904.2	12461.7	0.12706	0.424393	0.448547	0.324243	0.299485	0.376272	0.161811	0.442024	0.396165	0.144436	0.433208	0.422356	0.333409	0.974949	0.00116921	0.804863	1.08267	1.2564	0.677414	0.398172	3
sp|Q7Z7L8|CK096_HUMAN	Q7Z7L8	C11orf96	Uncharacterized protein C11orf96	HUMAN				1	1	2.75387	12.5405	22.3309	40.227	46.0439	66.2372	24.6888	117.284	143.518	0.073192	0.3333	0.593508	0.26377	0.301911	0.434319	0.0864783	0.410815	0.502707	0.0798351	0.372057	0.548107	0.214577	1.47318	0.00118044	0.635169	0.873667	1.43857	0.78529	0.556129	2
sp|Q01628|IFM3_HUMAN	Q01628	IFITM3	Interferon-induced transmembrane protein 3	HUMAN				1	1	130.391	22.506	42.4034	181.465	170.926	79.2333	36.7674	8.96637	20.3662	0.667644	0.115238	0.217118	0.420424	0.396006	0.18357	0.556239	0.135649	0.308113	0.611941	0.125443	0.262615	4.87824	2.0935	0.00127491	0.220266	1.06166	0.463554	0.655128	0.199785	6
sp|Q92598|HS105_HUMAN	Q92598	HSPH1	Heat shock protein 105 kDa	HUMAN				47	77	1924.91	6914.71	7538.86	6380.67	7005.95	11635.7	7717.52	18454.2	35406	0.117527	0.422183	0.46029	0.254999	0.279988	0.465013	0.12533	0.299689	0.574981	0.121428	0.360936	0.517636	0.336426	1.43415	0.00129045	0.000487798	0.91075	1.66083	0.350885	0.0381653	2
sp|Q9NYM9|BET1L_HUMAN	Q9NYM9	BET1L	BET1-like protein	HUMAN				2	2	389.383	42.6136	88.9452	176.212	101.912	63.3659	137.931	46.0612	47.8596	0.747459	0.0818012	0.170739	0.516009	0.298434	0.185557	0.59491	0.198666	0.206423	0.671185	0.140234	0.188581	4.78619	1.34476	0.00131833	0.651063	1.72905	0.621768	0.0249804	0.43882	6
sp|Q13394|MB211_HUMAN	Q13394	MAB21L1	Protein mab-21-like 1	HUMAN				4	3	1762.49	302.586	524.747	1323.72	1125.1	1697.79	648.56	295.367	377.755	0.680545	0.116837	0.202619	0.319229	0.27133	0.409441	0.490708	0.223478	0.285814	0.585626	0.170157	0.244216	3.44167	1.43524	0.00133656	0.254638	1.17654	1.50902	0.349382	0.294583	6
sp|Q9Y6F6-7|MRVI1_HUMAN	Q9Y6F6-7	MRVI1	Isoform 7 of Protein MRVI1	HUMAN				8	9	841.141	241.451	284.442	4958.36	4098.28	4609.59	1240.12	368.212	423.617	0.615304	0.176624	0.208072	0.362818	0.299884	0.337298	0.610312	0.181211	0.208478	0.612808	0.178917	0.208275	3.42509	1.16408	0.00139101	0.67652	1.20986	1.12476	0.317311	0.61555	6
sp|Q8WWK9|CKAP2_HUMAN	Q8WWK9	CKAP2	Cytoskeleton-associated protein 2	HUMAN				14	10	82.694	1595.86	1896.88	659.659	1014.88	647.759	1174.49	1896.51	1447.51	0.0231284	0.446341	0.530531	0.284054	0.437016	0.27893	0.259928	0.419721	0.320351	0.141528	0.433031	0.425441	0.326832	0.982473	0.00141754	0.913565	0.649985	0.638259	0.0655445	0.23256	3
sp|Q562R1|ACTBL_HUMAN	Q562R1	ACTBL2	Beta-actin-like protein 2	HUMAN				19	6	4985.9	1492.52	1697.51	1685.41	1465.35	1639.7	3294.4	879.607	987.447	0.609827	0.18255	0.207623	0.351826	0.30589	0.342284	0.63827	0.170419	0.191312	0.624048	0.176485	0.199467	3.53599	1.13022	0.00143688	0.420786	1.15017	1.11898	0.34932	0.66872	6
sp|P54821|PRRX1_HUMAN	P54821	PRRX1	Paired mesoderm homeobox protein 1	HUMAN				1	2	51.8903	6.627	16.0801	355.678	119.08	469.314	443.955	131.024	216.655	0.695605	0.088837	0.215558	0.376749	0.126135	0.497117	0.560808	0.165511	0.273681	0.628207	0.127174	0.244619	4.93974	1.9235	0.00146887	0.134355	2.98688	3.94116	9.85009e-06	0.0103186	6
sp|Q9Y6X4|F169A_HUMAN	Q9Y6X4	FAM169A	Soluble lamin-associated protein of 75 kDa	HUMAN				1	3	3.32838	55.039	24.819	166.24	181.909	207.483	170.563	335.687	262.052	0.0400111	0.661634	0.298355	0.299191	0.327391	0.373418	0.222	0.43692	0.341079	0.131006	0.549277	0.319717	0.238506	0.582069	0.0015096	0.0100381	0.913863	1.14059	0.910834	0.794823	3
sp|Q92692|NECT2_HUMAN	Q92692	NECTIN2	Nectin-2	HUMAN				5	8	338.503	89.433	168.879	2423.95	2393.64	2237.87	2487.42	754.438	1215.66	0.567182	0.149851	0.282967	0.343557	0.33926	0.317183	0.558028	0.169251	0.272721	0.562605	0.159551	0.277844	3.52619	1.74142	0.00153616	0.0494405	1.01266	0.934925	1	0.76549	6
sp|Q562F6|SGO2_HUMAN	Q562F6	SGO2	Shugoshin 2	HUMAN				5	5	24.3303	630.611	664.323	264.969	367.189	315.861	484.945	773.688	655.9	0.0184423	0.478002	0.503556	0.279498	0.387322	0.33318	0.253297	0.404113	0.34259	0.13587	0.441057	0.423073	0.308054	0.959224	0.00156924	0.702352	0.721615	0.860215	0.275282	0.734491	3
sp|O00220|TR10A_HUMAN	O00220	TNFRSF10A	Tumor necrosis factor receptor superfamily member 10A	HUMAN				2	0	12.9191	101.621	139.689	0	0	0	0	0	0	0.0508167	0.399724	0.54946	NQ	NQ	NQ	NQ	NQ	NQ	0.0508167	0.399724	0.54946	0.12713	1.3746	0.00157785	0.762369	NQ	NQ	NQ	NQ	3
sp|P0C0L5|CO4B_HUMAN	P0C0L5	C4B	Complement C4-B	HUMAN				6	4	609.196	57.925	240.904	2224.24	946.776	1967.23	811.934	456.572	488.468	0.670902	0.0637923	0.265305	0.432879	0.184261	0.38286	0.462121	0.259863	0.278017	0.566512	0.161828	0.271661	3.50071	1.67871	0.00158891	0.142567	2.34928	2.07782	1.28106e-06	0.0142398	6
sp|Q12923-4|PTN13_HUMAN	Q12923-4	PTPN13	Isoform 4 of Tyrosine-protein phosphatase non-receptor type 13	HUMAN				11	12	514.654	58.8612	158.457	3686.28	2429.78	5635.12	3200.79	1643.86	1938.52	0.703106	0.0804145	0.216479	0.313694	0.206769	0.479536	0.471872	0.242344	0.285784	0.587489	0.161379	0.251132	3.64042	1.55616	0.001628	0.0461488	1.51712	2.31919	0.0214409	0.00608855	6
sp|Q9BZ71|PITM3_HUMAN	Q9BZ71	PITPNM3	Membrane-associated phosphatidylinositol transfer protein 3	HUMAN				2	0	10.8011	84.1715	73.6711	0	0	0	0	0	0	0.0640468	0.499109	0.436845	NQ	NQ	NQ	NQ	NQ	NQ	0.0640468	0.499109	0.436845	0.128322	0.87525	0.00166196	0.305751	NQ	NQ	NQ	NQ	3
sp|Q12929|EPS8_HUMAN	Q12929	EPS8	Epidermal growth factor receptor kinase substrate 8	HUMAN				11	11	986.172	304.159	359.56	1414.05	910.779	1356.46	5724.82	1543.59	1963.68	0.597719	0.184351	0.21793	0.384118	0.247408	0.368474	0.6201	0.167198	0.212702	0.60891	0.175774	0.215316	3.46415	1.22495	0.00168458	0.218996	1.55257	1.48934	0.0133063	0.311683	6
sp|P54826|GAS1_HUMAN	P54826	GAS1	Growth arrest-specific protein 1	HUMAN				1	1	315.09	18.054	33.931	238.513	140.961	131.53	76.174	28.8781	30.607	0.858381	0.0491833	0.0924361	0.466754	0.275851	0.257395	0.56151	0.212873	0.225617	0.709946	0.131028	0.159026	5.41827	1.21368	0.00168683	0.959094	1.69205	0.933095	0.0293945	0.886107	6
sp|Q8IW50|F219A_HUMAN	Q8IW50	FAM219A	Protein FAM219A	HUMAN				3	0	108.177	445.193	584.03	0	0	0	0	0	0	0.095109	0.391413	0.513478	NQ	NQ	NQ	NQ	NQ	NQ	0.095109	0.391413	0.513478	0.242989	1.31186	0.00175307	0.663605	NQ	NQ	NQ	NQ	3
sp|Q05707|COEA1_HUMAN	Q05707	COL14A1	Collagen alpha-1(XIV) chain	HUMAN				21	17	1636.58	366.097	377.661	10395.5	10256.1	6479.52	2234.31	756.727	958.779	0.687541	0.1538	0.158658	0.383158	0.378019	0.238823	0.565674	0.191585	0.24274	0.626608	0.172693	0.200699	3.62845	1.16218	0.00175494	0.554492	1.0136	0.631776	0.879676	0.0510781	6
sp|Q16763|UBE2S_HUMAN	Q16763	UBE2S	Ubiquitin-conjugating enzyme E2 S	HUMAN				6	7	40.3666	413.003	423.822	391.579	685.758	459.599	805.757	1403.52	1725.81	0.0460179	0.470825	0.483157	0.254779	0.446185	0.299036	0.204762	0.356668	0.43857	0.12539	0.413746	0.460864	0.30306	1.11388	0.00179045	0.758164	0.571017	0.670207	0.036288	0.34007	3
sp|Q14439|GP176_HUMAN	Q14439	GPR176	Probable G-protein coupled receptor 176	HUMAN				2	2	109.667	29.5513	37.9657	576.307	436.512	472.686	778.542	144.074	183.376	0.618944	0.166783	0.214273	0.387954	0.293847	0.318199	0.703931	0.130267	0.165802	0.661438	0.148525	0.190037	4.45337	1.2795	0.00185256	0.723068	1.32025	1.08287	0.177609	0.909176	6
sp|Q9Y483|MTF2_HUMAN	Q9Y483	MTF2	Metal-response element-binding transcription factor 2	HUMAN				2	0	13.7668	104.946	89.8952	0	0	0	0	0	0	0.0659937	0.503077	0.430929	NQ	NQ	NQ	NQ	NQ	NQ	0.0659937	0.503077	0.430929	0.13118	0.856586	0.00187692	0.27371	NQ	NQ	NQ	NQ	3
sp|Q8IWD4|CC117_HUMAN	Q8IWD4	CCDC117	Coiled-coil domain-containing protein 117	HUMAN				4	0	109.978	448.246	540.871	0	0	0	0	0	0	0.100063	0.407832	0.492106	NQ	NQ	NQ	NQ	NQ	NQ	0.100063	0.407832	0.492106	0.245353	1.20664	0.00189343	0.839222	NQ	NQ	NQ	NQ	3
sp|Q8N490|PNKD_HUMAN	Q8N490	PNKD	Probable hydrolase PNKD	HUMAN				0	1	0	0	0	250.921	153.457	514.077	483.2	106.754	148.87	NQ	NQ	NQ	0.273199	0.167082	0.559719	0.654013	0.144491	0.201496	0.654013	0.144491	0.201496	4.52631	1.39452	0.00190047	0.590334	1.63512	3.34997	0.0347086	0.023934	6
sp|O95183|VAMP5_HUMAN	O95183	VAMP5	Vesicle-associated membrane protein 5	HUMAN				1	1	94.7014	21.216	28.9791	37.5698	53.4968	41.6282	51.7427	11.009	17.2087	0.653579	0.146422	0.199999	0.283129	0.403157	0.313714	0.647104	0.137681	0.215216	0.650342	0.142051	0.207607	4.57822	1.4615	0.00192634	0.662161	0.702281	0.778144	0.317311	0.569718	6
sp|Q9Y5A9|YTHD2_HUMAN	Q9Y5A9	YTHDF2	YTH domain-containing family protein 2	HUMAN				12	10	423.241	1752.29	1446.47	1267.46	1305.4	1537.33	1480.39	2907.19	2568.18	0.116853	0.483791	0.399356	0.30837	0.317601	0.374029	0.21283	0.417954	0.369216	0.164841	0.450873	0.384286	0.365605	0.852317	0.00195529	0.27245	0.970934	1.17767	0.917326	0.71882	3
sp|Q9UN70|PCDGK_HUMAN	Q9UN70	PCDHGC3	Protocadherin gamma-C3	HUMAN				3	1	369.3	118.704	257.912	612.515	383.476	653.756	952.85	168.602	295.398	0.495096	0.159139	0.345765	0.371278	0.232445	0.396277	0.672513	0.118998	0.20849	0.583804	0.139068	0.277127	4.19796	1.99274	0.00197473	0.0489766	1.59727	1.70482	0.0272653	0.210273	6
sp|Q96RP9|EFGM_HUMAN	Q96RP9	GFM1	Elongation factor G, mitochondrial	HUMAN				16	15	683.144	2642.19	1726.2	1459.29	1594.84	1858.47	1439.9	3246.62	4559.03	0.135235	0.523047	0.341718	0.29705	0.324642	0.378307	0.15574	0.351155	0.493105	0.145487	0.437101	0.417412	0.332846	0.954955	0.00207665	0.908773	0.915008	1.1653	0.738044	0.575128	3
sp|Q15113|PCOC1_HUMAN	Q15113	PCOLCE	Procollagen C-endopeptidase enhancer 1	HUMAN				7	8	584.121	150.326	145.833	1435.82	2230.31	687.022	853.736	191.074	260.37	0.663563	0.170771	0.165667	0.329834	0.512344	0.157822	0.654113	0.146397	0.19949	0.658838	0.158584	0.182578	4.15451	1.1513	0.00211701	0.75747	0.643775	0.308039	0.0233686	0.00184674	6
sp|Q86WG5|MTMRD_HUMAN	Q86WG5	SBF2	Myotubularin-related protein 13	HUMAN				3	2	110.39	12.513	37.8174	731.173	650.783	658.215	433.895	148.994	204.937	0.686845	0.0778555	0.235299	0.358388	0.318984	0.322627	0.55075	0.189121	0.26013	0.618798	0.133488	0.247714	4.6356	1.8557	0.00221126	0.162247	1.12353	1.01142	0.473714	0.960876	6
sp|P32418|NAC1_HUMAN	P32418	SLC8A1	Sodium/calcium exchanger 1	HUMAN				0	2	0	0	0	2096.35	1524.84	2290.57	1245.79	240.187	296.984	NQ	NQ	NQ	0.354607	0.257933	0.38746	0.69872	0.134712	0.166568	0.69872	0.134712	0.166568	5.18675	1.23647	0.00227352	0.737075	1.3748	1.50218	0.128961	0.243801	6
sp|Q9BTU6|P4K2A_HUMAN	Q9BTU6	PI4K2A	Phosphatidylinositol 4-kinase type 2-alpha	HUMAN				9	11	432.067	1512.94	1238.82	1963.3	2383.36	1991.98	1471.48	3168.5	2715.98	0.135707	0.475195	0.389098	0.309735	0.376005	0.31426	0.20004	0.430739	0.369222	0.167873	0.452967	0.37916	0.370608	0.837058	0.00231962	0.218502	0.823754	0.835788	0.253038	0.515903	3
sp|O00327|BMAL1_HUMAN	O00327	ARNTL	Aryl hydrocarbon receptor nuclear translocator-like protein 1	HUMAN				3	0	86.5859	343.694	488.532	0	0	0	0	0	0	0.0942367	0.374064	0.5317	NQ	NQ	NQ	NQ	NQ	NQ	0.0942367	0.374064	0.5317	0.251927	1.42141	0.00233106	0.51082	NQ	NQ	NQ	NQ	2
sp|P50616|TOB1_HUMAN	P50616	TOB1	Protein Tob1	HUMAN				1	2	0	6.79713	24.5752	128.23	146.246	1363.59	202.631	291.172	1483.52	0	0.21666	0.78334	0.0782815	0.0892796	0.832439	0.102478	0.147256	0.750266	0.0512388	0.181958	0.766803	0.281597	4.21418	0.00236825	2.28626e-05	0.876813	9.32396	0.666183	3.46607e-08	1
sp|Q8IXU6|S35F2_HUMAN	Q8IXU6	SLC35F2	Solute carrier family 35 member F2	HUMAN				1	1	1.63791	35.7362	28.6774	158.636	301.865	182.984	196.65	359.355	387.7	0.0247975	0.541035	0.434167	0.246526	0.469109	0.284364	0.208381	0.380792	0.410828	0.116589	0.460913	0.422497	0.252952	0.916653	0.00240596	0.428385	0.52552	0.60618	0.0191969	0.272936	3
sp|P52429|DGKE_HUMAN	P52429	DGKE	Diacylglycerol kinase epsilon	HUMAN				2	0	79.4681	324.001	279.578	0	0	0	0	0	0	0.116344	0.474346	0.40931	NQ	NQ	NQ	NQ	NQ	NQ	0.116344	0.474346	0.40931	0.245271	0.862893	0.00245498	0.287039	NQ	NQ	NQ	NQ	3
sp|Q8TF72|SHRM3_HUMAN	Q8TF72	SHROOM3	Protein Shroom3	HUMAN				17	16	1664.46	415.757	563.802	3219.67	1716.57	2244.26	2922.28	984.798	1014.43	0.629519	0.157244	0.213237	0.44839	0.23906	0.31255	0.593777	0.200101	0.206122	0.611648	0.178673	0.209679	3.42329	1.17354	0.00256387	0.468922	1.87564	1.30741	0.00184758	0.46018	6
sp|Q0VF96|CGNL1_HUMAN	Q0VF96	CGNL1	Cingulin-like protein 1	HUMAN				2	0	2.54708	49.7	58.0204	0	0	0	0	0	0	0.0230991	0.450722	0.526179	NQ	NQ	NQ	NQ	NQ	NQ	0.0230991	0.450722	0.526179	0.0512492	1.16741	0.00266201	0.741401	NQ	NQ	NQ	NQ	3
sp|Q6ZWT7|MBOA2_HUMAN	Q6ZWT7	MBOAT2	Lysophospholipid acyltransferase 2	HUMAN				0	1	0	0	0	195.7	49.1638	571.291	878.748	208.648	212.186	NQ	NQ	NQ	0.239783	0.0602383	0.699979	0.676178	0.16055	0.163272	0.676178	0.16055	0.163272	4.21163	1.01695	0.00266269	0.67097	3.98057	11.6202	4.66215e-08	4.10586e-06	6
sp|P61604|CH10_HUMAN	P61604	HSPE1	10 kDa heat shock protein, mitochondrial	HUMAN				30	13	2201.69	9139.09	6333.31	3128.03	3443.87	3397.48	2344.47	4473.78	4726.79	0.124572	0.51709	0.358339	0.313764	0.345445	0.340791	0.203072	0.387507	0.409421	0.163822	0.452298	0.38388	0.362199	0.848732	0.00281671	0.29547	0.908289	0.986529	0.50614	0.897629	3
sp|Q9HC36|MRM3_HUMAN	Q9HC36	MRM3	rRNA methyltransferase 3, mitochondrial	HUMAN				4	5	52.0247	186.03	164.967	525.799	663.215	523.821	369.718	1094.83	957.857	0.129086	0.461588	0.409326	0.306976	0.387203	0.305821	0.152624	0.451961	0.395415	0.140855	0.456774	0.40237	0.308369	0.880896	0.00285048	0.407573	0.792804	0.789822	0.412461	0.552981	3
sp|P35442|TSP2_HUMAN	P35442	THBS2	Thrombospondin-2	HUMAN				9	13	1227.98	226.549	322.24	3587.22	3868.8	3213.43	1736.83	801.218	1140.28	0.691131	0.127506	0.181362	0.336214	0.362605	0.301181	0.472179	0.217821	0.31	0.581655	0.172664	0.245681	3.36872	1.42289	0.00302838	0.13272	0.927219	0.830602	0.537394	0.561285	6
sp|P37840|SYUA_HUMAN	P37840	SNCA	Alpha-synuclein	HUMAN				2	1	53.9246	327.089	192.578	123.894	130.331	91.1018	198.358	410.141	281.921	0.0940122	0.570247	0.335741	0.358773	0.377413	0.263813	0.222768	0.460616	0.316616	0.15839	0.515431	0.326178	0.307297	0.632826	0.00310315	0.0104324	0.950612	0.699004	0.97189	0.567569	3
sp|Q9H3K2|GHITM_HUMAN	Q9H3K2	GHITM	Growth hormone-inducible transmembrane protein	HUMAN				4	3	54.8781	113.323	275.583	1097.53	1313.43	965.814	355.594	1439.49	1365.57	0.12366	0.255356	0.620984	0.325023	0.38896	0.286017	0.112506	0.455441	0.432053	0.118083	0.355398	0.526519	0.332255	1.48149	0.00331156	0.211845	0.83562	0.735336	0.418791	0.370134	2
sp|P29536|LMOD1_HUMAN	P29536	LMOD1	Leiomodin-1	HUMAN				23	16	6673.04	1201.32	1694.05	3854.48	4213.02	3539.81	2572.12	1290.74	1166.84	0.697403	0.12555	0.177046	0.332074	0.362962	0.304964	0.511386	0.256624	0.23199	0.604395	0.191087	0.204518	3.16292	1.07029	0.00332786	0.604528	0.914898	0.840209	0.495183	0.593648	6
sp|Q7Z7A1|CNTRL_HUMAN	Q7Z7A1	CNTRL	Centriolin	HUMAN				1	0	3.09994	56.4463	59.3005	0	0	0	0	0	0	0.0260835	0.47495	0.498966	NQ	NQ	NQ	NQ	NQ	NQ	0.0260835	0.47495	0.498966	0.0549184	1.05057	0.00337547	0.562769	NQ	NQ	NQ	NQ	3
sp|Q7Z5L7-3|PODN_HUMAN	Q7Z5L7-3	PODN	Isoform 3 of Podocan	HUMAN				1	0	244.58	51.1862	50.2925	0	0	0	0	0	0	0.706759	0.147912	0.14533	NQ	NQ	NQ	NQ	NQ	NQ	0.706759	0.147912	0.14533	4.77824	0.98254	0.00348249	0.501125	NQ	NQ	NQ	NQ	6
sp|O15438-4|MRP3_HUMAN	O15438-4	ABCC3	Isoform 4 of Canalicular multispecific organic anion transporter 2	HUMAN				1	1	68.8797	8.75013	20.6691	124.749	113.382	59.2346	37.0424	14.9535	24.3781	0.700717	0.0890155	0.210268	0.419514	0.381288	0.199198	0.485013	0.195793	0.319194	0.592865	0.142404	0.264731	4.16325	1.85901	0.0034844	0.334523	1.10025	0.522433	0.570557	0.282236	6
sp|Q92629-2|SGCD_HUMAN	Q92629-2	SGCD	Isoform 2 of Delta-sarcoglycan	HUMAN				6	9	1739.17	534.872	630.201	5042.47	4461.44	5610.89	2399.91	725.863	819.586	0.598837	0.184169	0.216993	0.333612	0.29517	0.371218	0.608287	0.183979	0.207734	0.603562	0.184074	0.212364	3.27891	1.15369	0.00348907	0.517341	1.13023	1.25764	0.50403	0.396464	6
sp|Q7Z3K6-2|MIER3_HUMAN	Q7Z3K6-2	MIER3	Isoform 2 of Mesoderm induction early response protein 3	HUMAN				2	2	84.0562	569.074	873.389	115.177	216.783	298.792	116.546	263.403	322.974	0.055064	0.372792	0.572144	0.182603	0.34369	0.473708	0.165802	0.374725	0.459472	0.110433	0.373759	0.515808	0.295467	1.38006	0.00358851	0.391353	0.531301	1.3783	0.0214923	0.533866	2
sp|Q15417|CNN3_HUMAN	Q15417	CNN3	Calponin-3	HUMAN				26	26	4801.16	1318.69	1462.92	6939.04	4756.28	7961.21	8888.94	3176.2	3327.1	0.633167	0.173906	0.192927	0.353014	0.24197	0.405016	0.577495	0.206351	0.216154	0.605331	0.190128	0.204541	3.1838	1.0758	0.00359293	0.400585	1.45892	1.67383	0.0426106	0.0353452	6
sp|Q9HCJ5|ZSWM6_HUMAN	Q9HCJ5	ZSWIM6	Zinc finger SWIM domain-containing protein 6	HUMAN				2	0	1.37337	24.495	91.9978	0	0	0	0	0	0	0.0116519	0.207821	0.780528	NQ	NQ	NQ	NQ	NQ	NQ	0.0116519	0.207821	0.780528	0.0560673	3.75578	0.00362069	0.162853	NQ	NQ	NQ	NQ	1
sp|O14777|NDC80_HUMAN	O14777	NDC80	Kinetochore protein NDC80 homolog	HUMAN				6	10	319.281	172.779	368.192	964.625	866.726	1405.54	4753.96	875.309	1071.51	0.371148	0.200847	0.428005	0.29801	0.267765	0.434225	0.709464	0.130628	0.159908	0.540306	0.165737	0.293956	3.26001	1.77363	0.00363394	0.00980516	1.11295	1.62166	0.55688	0.230797	6
sp|O95980|RECK_HUMAN	O95980	RECK	Reversion-inducing cysteine-rich protein with Kazal motifs	HUMAN				12	23	2063.22	612.764	719.975	8420.06	7253.07	6763.5	3817.43	1217.15	1289.99	0.607552	0.180439	0.212009	0.375282	0.323269	0.301449	0.603587	0.192448	0.203965	0.605569	0.186443	0.207987	3.24801	1.11555	0.00375535	0.530659	1.1609	0.932502	0.473692	0.792069	6
sp|P21291|CSRP1_HUMAN	P21291	CSRP1	Cysteine and glycine-rich protein 1	HUMAN				17	15	4113.14	685.551	844.853	5888.72	4923.4	4733.63	4610.4	2510.13	2534.89	0.728822	0.121475	0.149702	0.378799	0.316704	0.304497	0.477493	0.259971	0.262535	0.603158	0.190723	0.206119	3.16248	1.08072	0.00376823	0.382709	1.19607	0.961455	0.351305	0.986924	6
sp|Q5D1E8|ZC12A_HUMAN	Q5D1E8	ZC3H12A	Endoribonuclease ZC3H12A	HUMAN				2	0	20.0938	134.406	75.147	0	0	0	0	0	0	0.0874988	0.585272	0.327229	NQ	NQ	NQ	NQ	NQ	NQ	0.0874988	0.585272	0.327229	0.149501	0.559105	0.00377008	0.0128623	NQ	NQ	NQ	NQ	3
sp|O95025|SEM3D_HUMAN	O95025	SEMA3D	Semaphorin-3D	HUMAN				0	1	0	0	0	146.369	231.649	158.789	121.645	29.6641	32.7064	NQ	NQ	NQ	0.272666	0.431531	0.295803	0.661058	0.161205	0.177737	0.661058	0.161205	0.177737	4.10074	1.10256	0.00381861	0.78692	0.631857	0.685472	0.109234	0.409548	6
sp|O94900|TOX_HUMAN	O94900	TOX	Thymocyte selection-associated high mobility group box protein TOX	HUMAN				0	2	0	0	0	186.357	183.805	367.567	485.969	120.086	152.974	NQ	NQ	NQ	0.252609	0.24915	0.498241	0.640251	0.15821	0.201539	0.640251	0.15821	0.201539	4.04684	1.27387	0.00383333	0.745942	1.01388	1.99976	0.770272	0.199025	6
sp|Q99439|CNN2_HUMAN	Q99439	CNN2	Calponin-2	HUMAN				18	29	1982.27	478.68	585.206	8122.07	7048.15	7280.45	8398.65	3456.92	3643.85	0.650744	0.157142	0.192113	0.361774	0.313939	0.324286	0.541869	0.223036	0.235096	0.596307	0.190089	0.213605	3.13699	1.12371	0.00398966	0.250415	1.15237	1.03296	0.5172	0.867748	6
sp|P51513|NOVA1_HUMAN	P51513	NOVA1	RNA-binding protein Nova-1	HUMAN				1	0	1.26505	21.8773	18.8963	0	0	0	0	0	0	0.0300926	0.520408	0.449499	NQ	NQ	NQ	NQ	NQ	NQ	0.0300926	0.520408	0.449499	0.057825	0.863743	0.00401648	0.298084	NQ	NQ	NQ	NQ	3
sp|P00352|AL1A1_HUMAN	P00352	ALDH1A1	Retinal dehydrogenase 1	HUMAN				1	13	35.5902	6.67637	7.90243	2774.21	5243.66	3072.08	4749.39	2384.23	3219.86	0.709406	0.133078	0.157516	0.250155	0.47283	0.277015	0.458725	0.230283	0.310993	0.584065	0.18168	0.234254	3.2148	1.28938	0.00402624	0.166809	0.52906	0.585866	4.57358e-06	0.0434823	6
sp|P10809|CH60_HUMAN	P10809	HSPD1	60 kDa heat shock protein, mitochondrial	HUMAN				105	96	4630.7	17253.1	13401.8	13955.1	15347.5	15404.7	13024.9	25640.5	26289.4	0.131235	0.488955	0.37981	0.312143	0.343289	0.344568	0.200522	0.394744	0.404734	0.165879	0.441849	0.392272	0.375419	0.887797	0.00404211	0.538465	0.909274	1.00373	0.350885	0.959112	3
sp|Q9BXW9-1|FACD2_HUMAN	Q9BXW9-1	FANCD2	Isoform 1 of Fanconi anemia group D2 protein	HUMAN				6	0	224.879	714.353	610.432	0	0	0	0	0	0	0.145115	0.460973	0.393912	NQ	NQ	NQ	NQ	NQ	NQ	0.145115	0.460973	0.393912	0.314801	0.854524	0.00410319	0.241515	NQ	NQ	NQ	NQ	3
sp|Q8N4X5-4|AF1L2_HUMAN	Q8N4X5-4	AFAP1L2	Isoform 4 of Actin filament-associated protein 1-like 2	HUMAN				2	0	12.1817	79.9728	67.938	0	0	0	0	0	0	0.0760914	0.499541	0.424367	NQ	NQ	NQ	NQ	NQ	NQ	0.0760914	0.499541	0.424367	0.152322	0.849514	0.00415133	0.26202	NQ	NQ	NQ	NQ	3
sp|P06280|AGAL_HUMAN	P06280	GLA	Alpha-galactosidase A	HUMAN				7	11	288.465	1102.44	850.095	1351.86	1764.95	1592.44	1090.37	2248.45	2359.19	0.128722	0.491941	0.379337	0.287065	0.374784	0.338151	0.19136	0.394603	0.414037	0.160041	0.443272	0.396687	0.361045	0.894907	0.00416018	0.475699	0.765948	0.902257	0.155481	0.806171	3
sp|O75127|PTCD1_HUMAN	O75127	PTCD1	Pentatricopeptide repeat-containing protein 1, mitochondrial	HUMAN				3	2	44.2392	221.448	111.583	210.343	293.406	188.391	235.967	499.019	380.6	0.117262	0.586975	0.295764	0.303902	0.423911	0.272187	0.211518	0.447316	0.341166	0.16439	0.517145	0.318465	0.317879	0.615814	0.00418068	0.00727729	0.716901	0.642085	0.276794	0.332459	3
sp|Q9UIQ6|LCAP_HUMAN	Q9UIQ6	LNPEP	Leucyl-cystinyl aminopeptidase	HUMAN				4	10	373.26	80.8372	108.195	2480.93	2268.85	2702.12	1776.12	836.914	981.092	0.663818	0.143763	0.192418	0.332926	0.304466	0.362608	0.494174	0.232856	0.272971	0.578996	0.18831	0.232694	3.0747	1.2357	0.00418522	0.488474	1.09347	1.19096	0.692536	0.647254	6
sp|Q08397|LOXL1_HUMAN	Q08397	LOXL1	Lysyl oxidase homolog 1	HUMAN				2	2	385.248	42.438	44.4178	487.152	495.131	313.906	217.994	97.2738	112.806	0.816024	0.0898914	0.0940848	0.375834	0.38199	0.242176	0.509244	0.227236	0.26352	0.662634	0.158564	0.178802	4.17898	1.12764	0.00418752	0.988075	0.983884	0.633986	0.931393	0.249475	6
sp|Q6V0I7|FAT4_HUMAN	Q6V0I7	FAT4	Protocadherin Fat 4	HUMAN				3	1	146.023	36.0819	45.1918	41.4015	57.0312	8.67891	10.7806	2.68869	6.28789	0.642433	0.158744	0.198823	0.386527	0.532446	0.0810268	0.545655	0.136087	0.318258	0.594044	0.147415	0.25854	4.02973	1.75382	0.00424052	0.402485	0.725945	0.152178	0.365283	0.000418678	6
sp|P15907|SIAT1_HUMAN	P15907	ST6GAL1	Beta-galactoside alpha-2,6-sialyltransferase 1	HUMAN				1	0	1.97313	33.5152	18.8198	0	0	0	0	0	0	0.036332	0.617131	0.346537	NQ	NQ	NQ	NQ	NQ	NQ	0.036332	0.617131	0.346537	0.0588725	0.56153	0.00426437	0.0397677	NQ	NQ	NQ	NQ	3
sp|Q6VY07|PACS1_HUMAN	Q6VY07	PACS1	Phosphofurin acidic cluster sorting protein 1	HUMAN				9	6	474.505	88.261	173.089	3003.75	2131.74	3016.74	3562.85	1714.97	1925.47	0.644835	0.119943	0.235222	0.368457	0.261492	0.37005	0.494614	0.238082	0.267304	0.569724	0.179013	0.251263	3.18259	1.40361	0.00429708	0.126074	1.40906	1.41515	0.118744	0.326765	6
sp|P24043|LAMA2_HUMAN	P24043	LAMA2	Laminin subunit alpha-2	HUMAN				21	11	972.911	536.301	583.288	1585.67	2813.81	1810.44	1990.35	356.428	471.862	0.464951	0.256297	0.278752	0.255345	0.453116	0.29154	0.706138	0.126454	0.167408	0.585545	0.191375	0.22308	3.05967	1.16567	0.00433113	0.633791	0.56353	0.643411	0.000934658	0.141633	6
sp|Q6EMK4|VASN_HUMAN	Q6EMK4	VASN	Vasorin	HUMAN				6	4	966.622	150.027	322.915	674.441	452.107	288.373	562.483	232.83	270.002	0.671468	0.104217	0.224315	0.476663	0.319528	0.203809	0.527997	0.218555	0.253448	0.599733	0.161386	0.238881	3.71614	1.48018	0.00435191	0.285026	1.49177	0.637842	0.054148	0.287896	6
sp|O75056|SDC3_HUMAN	O75056	SDC3	Syndecan-3	HUMAN				0	1	0	0	0	129.384	87.8192	71.9866	116.611	29.094	24.3661	NQ	NQ	NQ	0.447402	0.303673	0.248925	0.685661	0.171069	0.14327	0.685661	0.171069	0.14327	4.00809	0.837496	0.0043789	0.242746	1.4733	0.819715	0.0988684	0.767182	6
sp|Q9UBW7|ZMYM2_HUMAN	Q9UBW7	ZMYM2	Zinc finger MYM-type protein 2	HUMAN				13	7	223.269	812.736	778.917	645.001	694.064	1175.95	407.845	1043.86	956.804	0.123018	0.447808	0.429174	0.25646	0.275968	0.467572	0.169335	0.433404	0.397261	0.146177	0.440606	0.413217	0.331763	0.937839	0.00440639	0.622774	0.929311	1.69429	0.769875	0.168889	3
sp|Q12888-2|TP53B_HUMAN	Q12888-2	TP53BP1	Isoform 2 of Tumor suppressor p53-binding protein 1	HUMAN				24	25	1967.94	487.459	798.12	9326.42	7048.6	8324.92	7790.15	3211.51	3620.18	0.604866	0.149825	0.24531	0.377589	0.285369	0.337042	0.532775	0.219638	0.247587	0.56882	0.184731	0.246448	3.07917	1.33409	0.00454405	0.0180005	1.32316	1.18107	0.146413	0.481133	6
sp|P60033|CD81_HUMAN	P60033	CD81	CD81 antigen	HUMAN				0	11	0	0	0	4341.34	4279.31	3334.76	2797.62	923.147	1171.72	NQ	NQ	NQ	0.363128	0.357939	0.278933	0.57182	0.188687	0.239493	0.57182	0.188687	0.239493	3.03053	1.26926	0.00462936	0.428303	1.0145	0.779275	1	0.398818	6
sp|P67936|TPM4_HUMAN	P67936	TPM4	Tropomyosin alpha-4 chain	HUMAN				7	7	1321.77	276.295	298.419	1063.16	983.231	723.37	875.787	464.551	475.421	0.696958	0.145688	0.157354	0.383845	0.354988	0.261167	0.482326	0.255844	0.26183	0.589642	0.200766	0.209592	2.93696	1.04396	0.00464749	0.966726	1.08129	0.735707	0.612574	0.408223	6
sp|Q9Y6H1|CHCH2_HUMAN	Q9Y6H1	CHCHD2	Coiled-coil-helix-coiled-coil-helix domain-containing protein 2	HUMAN				6	5	302.629	669.596	368.332	1040.13	1459.29	644.847	604.801	2505.27	1827.36	0.225749	0.499491	0.27476	0.330802	0.464111	0.205087	0.122493	0.507403	0.370104	0.174121	0.503447	0.322432	0.345857	0.640448	0.00464777	0.00354602	0.712765	0.441892	0.125627	0.0260448	3
sp|P40189|IL6RB_HUMAN	P40189	IL6ST	Interleukin-6 receptor subunit beta	HUMAN				11	11	1195.74	300.283	576.667	1830.28	2902.31	1752.17	1610.8	627.583	962.929	0.576902	0.144876	0.278222	0.282243	0.447558	0.270199	0.503168	0.196039	0.300792	0.540035	0.170458	0.289507	3.16815	1.69841	0.00466508	0.021369	0.630629	0.603717	0.00696254	0.095046	6
sp|Q86TC9|MYPN_HUMAN	Q86TC9	MYPN	Myopalladin	HUMAN				7	6	255.441	66.809	172.398	785.827	794.881	782.318	2369.26	942.061	1062.26	0.51641	0.135064	0.348526	0.332551	0.336383	0.331066	0.54172	0.215398	0.242882	0.529065	0.175231	0.295704	3.01925	1.68751	0.00475052	0.0645763	0.988609	0.984195	1	0.939497	6
sp|P23634|AT2B4_HUMAN	P23634	ATP2B4	Plasma membrane calcium-transporting ATPase 4	HUMAN				22	22	4071.11	1016.56	1296.01	5058.19	5303.01	3745.72	2847.98	1238.5	1402.91	0.637737	0.159244	0.203019	0.358561	0.375916	0.265523	0.518816	0.225617	0.255567	0.578276	0.19243	0.229293	3.00512	1.19156	0.00479789	0.278558	0.953834	0.706338	0.676623	0.21181	6
sp|Q99985|SEM3C_HUMAN	Q99985	SEMA3C	Semaphorin-3C	HUMAN				5	1	189.153	74.8344	87.2835	104.545	66.6589	94.7294	598.675	83.3798	101.438	0.538481	0.213039	0.248479	0.393125	0.25066	0.356215	0.76411	0.106421	0.129469	0.651296	0.15973	0.188974	4.07748	1.18309	0.00484649	0.882204	1.56836	1.42111	0.125604	0.57226	6
sp|O75462|CRLF1_HUMAN	O75462	CRLF1	Cytokine receptor-like factor 1	HUMAN				1	0	3.46909	56.5997	64.1495	0	0	0	0	0	0	0.0279274	0.455647	0.516425	NQ	NQ	NQ	NQ	NQ	NQ	0.0279274	0.455647	0.516425	0.0612917	1.13339	0.00487156	0.689334	NQ	NQ	NQ	NQ	3
sp|Q8WX93|PALLD_HUMAN	Q8WX93	PALLD	Palladin	HUMAN				30	35	7638.59	1324.52	1396.8	5869.36	4322.84	4305.04	10532.4	2862.51	3166.7	0.737322	0.12785	0.134827	0.40486	0.298184	0.296956	0.635953	0.17284	0.191207	0.686638	0.150345	0.163017	4.56708	1.08429	0.00496612	0.254504	1.35776	0.995882	0.0987181	0.900262	6
sp|P35367|HRH1_HUMAN	P35367	HRH1	Histamine H1 receptor	HUMAN				2	1	144.988	33.232	95.1508	208.856	142.097	269.76	430.598	112.722	176.311	0.530371	0.121564	0.348066	0.336478	0.228926	0.434596	0.59836	0.156638	0.245002	0.564365	0.139101	0.296534	4.05723	2.13179	0.00499081	0.074666	1.46981	1.89842	0.0988684	0.217033	6
sp|Q8IWU5|SULF2_HUMAN	Q8IWU5	SULF2	Extracellular sulfatase Sulf-2	HUMAN				3	1	481.374	95.0942	73.2338	281.226	378.112	367.874	49.1631	17.0198	29.7146	0.740915	0.146366	0.112719	0.273776	0.368095	0.358129	0.512663	0.177479	0.309858	0.626789	0.161922	0.211288	3.87092	1.30487	0.00500525	0.703236	0.743763	0.972923	0.287748	0.837471	6
sp|Q14699|RFTN1_HUMAN	Q14699	RFTN1	Raftlin	HUMAN				15	12	1863.24	582.176	692.187	6033.66	4841.59	5282.89	2821.51	939.474	943.413	0.593842	0.185548	0.22061	0.373413	0.299638	0.326949	0.59976	0.199701	0.200539	0.596801	0.192625	0.210574	3.09826	1.09319	0.00516641	0.685427	1.24621	1.09115	0.251387	0.699101	6
sp|Q9H6E5|STPAP_HUMAN	Q9H6E5	TUT1	Speckle targeted PIP5K1A-regulated poly(A) polymerase	HUMAN				2	3	22.7325	108.761	98.2153	382.211	488.166	359.228	341.783	803.457	834.098	0.098962	0.473474	0.427564	0.31084	0.397011	0.292149	0.172675	0.405922	0.421403	0.135819	0.439698	0.424483	0.308891	0.965397	0.00519871	0.682188	0.782952	0.735872	0.383792	0.410922	3
sp|Q6SJ93|F111B_HUMAN	Q6SJ93	FAM111B	Protein FAM111B	HUMAN				4	0	86.7962	309.165	495.228	0	0	0	0	0	0	0.0973937	0.346913	0.555693	NQ	NQ	NQ	NQ	NQ	NQ	0.0973937	0.346913	0.555693	0.280744	1.60182	0.00526314	0.32256	NQ	NQ	NQ	NQ	2
sp|O00267|SPT5H_HUMAN	O00267	SUPT5H	Transcription elongation factor SPT5	HUMAN				25	21	795.752	2701.45	2497.24	3706.06	5839.52	3349.39	3206.25	6443.89	6588.5	0.132748	0.450659	0.416592	0.287404	0.452852	0.259744	0.197446	0.396824	0.40573	0.165097	0.423742	0.411161	0.389617	0.97031	0.00536398	0.913098	0.634652	0.573574	0.000921096	0.0351685	3
sp|P36269-3|GGT5_HUMAN	P36269-3	GGT5	Isoform 3 of Gamma-glutamyltransferase 5	HUMAN				1	0	116.343	30.0757	39.2347	0	0	0	0	0	0	0.626668	0.161999	0.211333	NQ	NQ	NQ	NQ	NQ	NQ	0.626668	0.161999	0.211333	3.86834	1.30453	0.00539783	0.85125	NQ	NQ	NQ	NQ	6
sp|O14732|IMPA2_HUMAN	O14732	IMPA2	Inositol monophosphatase 2	HUMAN				1	0	30.2424	4.95412	14.0266	0	0	0	0	0	0	0.614395	0.100646	0.284959	NQ	NQ	NQ	NQ	NQ	NQ	0.614395	0.100646	0.284959	6.1045	2.8313	0.00547045	0.311454	NQ	NQ	NQ	NQ	6
sp|Q86WV6|STING_HUMAN	Q86WV6	TMEM173	Stimulator of interferon genes protein	HUMAN				5	4	335.816	157.923	182.078	1804.85	1369.78	1313.23	1371.74	327.245	413.276	0.496904	0.233677	0.269419	0.402163	0.305219	0.292618	0.649419	0.154926	0.195655	0.573161	0.194302	0.232537	2.94985	1.19678	0.00556448	0.665673	1.31762	0.958712	0.0919324	0.945083	6
sp|P29966|MARCS_HUMAN	P29966	MARCKS	Myristoylated alanine-rich C-kinase substrate	HUMAN				19	23	1716.54	548.981	588.828	3853.43	2241.55	5780.59	7682.75	2685.11	2633.4	0.601377	0.192331	0.206292	0.324484	0.188753	0.486763	0.590924	0.206527	0.202549	0.59615	0.199429	0.204421	2.98928	1.02503	0.00557229	0.618532	1.71909	2.57883	0.00242036	0.00212928	6
sp|O75379|VAMP4_HUMAN	O75379	VAMP4	Vesicle-associated membrane protein 4	HUMAN				0	2	0	0	0	1215.83	665.432	1417.32	703.53	189.186	282.155	NQ	NQ	NQ	0.368591	0.201733	0.429676	0.598815	0.161027	0.240158	0.598815	0.161027	0.240158	3.71872	1.49142	0.00574806	0.449834	1.82713	2.12993	0.00195798	0.0538172	6
sp|P16435|NCPR_HUMAN	P16435	POR	NADPH--cytochrome P450 reductase	HUMAN				26	17	855.539	2915.61	2272.8	1852.54	2581.68	1709.06	1190.31	2610.51	2720.83	0.141553	0.482401	0.376046	0.301556	0.420244	0.2782	0.182517	0.400284	0.417199	0.162035	0.441343	0.396622	0.367141	0.898671	0.00576058	0.57761	0.717572	0.661996	0.053245	0.167443	3
sp|Q5SGD2|PPM1L_HUMAN	Q5SGD2	PPM1L	Protein phosphatase 1L	HUMAN				2	0	4.56253	70.6796	56.0783	0	0	0	0	0	0	0.0347435	0.538223	0.427034	NQ	NQ	NQ	NQ	NQ	NQ	0.0347435	0.538223	0.427034	0.0645523	0.793415	0.00576782	0.214658	NQ	NQ	NQ	NQ	3
sp|Q7L2E3-2|DHX30_HUMAN	Q7L2E3-2	DHX30	Isoform 2 of Putative ATP-dependent RNA helicase DHX30	HUMAN				34	20	1011.62	3021.55	2559.35	3162.91	3901.87	2471.13	2942.41	6519.83	4744.38	0.153449	0.45833	0.38822	0.331684	0.409177	0.259139	0.207116	0.458929	0.333955	0.180282	0.45863	0.361088	0.393089	0.787319	0.00590521	0.0793903	0.810614	0.633319	0.170765	0.0986385	3
sp|Q8IX30|SCUB3_HUMAN	Q8IX30	SCUBE3	Signal peptide, CUB and EGF-like domain-containing protein 3	HUMAN				2	4	187.425	34.8053	44.6599	460.139	349.703	195.822	383.308	128.81	144.223	0.702255	0.13041	0.167335	0.457547	0.347734	0.194719	0.584007	0.196255	0.219738	0.643131	0.163332	0.193537	3.93756	1.18492	0.00594389	0.878805	1.3158	0.559965	0.198602	0.218183	6
sp|O95786|DDX58_HUMAN	O95786	DDX58	Probable ATP-dependent RNA helicase DDX58	HUMAN				11	19	388.17	629.575	949.057	1829.1	4160.32	5092.56	1560.56	6562.56	6170.53	0.197361	0.320101	0.482538	0.165052	0.375413	0.459535	0.109179	0.459124	0.431697	0.15327	0.389613	0.457118	0.39339	1.17326	0.00595413	0.145619	0.439654	1.22408	4.05235e-09	0.44475	3
sp|O14646|CHD1_HUMAN	O14646	CHD1	Chromodomain-helicase-DNA-binding protein 1	HUMAN				17	13	624.901	2857.86	2207.11	1871.84	2222.08	2383.33	1660.46	2990.71	2773.93	0.109827	0.502271	0.387902	0.288987	0.34306	0.367953	0.223628	0.402784	0.373588	0.166728	0.452528	0.380745	0.368437	0.841374	0.00596525	0.299947	0.842381	1.07256	0.294608	0.896772	3
sp|Q6ZRQ5|MMS22_HUMAN	Q6ZRQ5	MMS22L	Protein MMS22-like	HUMAN				2	0	16.5902	101.299	86.5012	0	0	0	0	0	0	0.0811692	0.495615	0.423216	NQ	NQ	NQ	NQ	NQ	NQ	0.0811692	0.495615	0.423216	0.163775	0.853922	0.00598276	0.269277	NQ	NQ	NQ	NQ	3
sp|Q86T65|DAAM2_HUMAN	Q86T65	DAAM2	Disheveled-associated activator of morphogenesis 2	HUMAN				7	2	790.706	122.774	197.517	836.079	600.903	1227.58	428.208	138.34	199.317	0.711709	0.110508	0.177784	0.313777	0.225517	0.460706	0.559117	0.180632	0.260251	0.635413	0.14557	0.219017	4.36501	1.50455	0.00603222	0.38619	1.39137	2.04289	0.0662993	0.060548	6
sp|Q8N1Q1|CAH13_HUMAN	Q8N1Q1	CA13	Carbonic anhydrase 13	HUMAN				0	1	0	0	0	79.7823	140.027	67.2927	213.644	643.717	459.998	NQ	NQ	NQ	0.277888	0.487726	0.234386	0.162176	0.488642	0.349182	0.162176	0.488642	0.349182	0.331891	0.714597	0.00604097	0.0440224	0.569762	0.480568	0.0979275	0.222538	3
sp|Q14807|KIF22_HUMAN	Q14807	KIF22	Kinesin-like protein KIF22	HUMAN				6	4	64.426	484.52	649.557	373.204	554.728	294.836	908.141	1553.37	1464.8	0.0537554	0.404271	0.541973	0.305212	0.453666	0.241122	0.231297	0.395631	0.373073	0.142526	0.399951	0.457523	0.356359	1.14395	0.00614775	0.603218	0.672769	0.531496	0.131521	0.12324	3
sp|Q13642-4|FHL1_HUMAN	Q13642-4	FHL1	Isoform 4 of Four and a half LIM domains protein 1	HUMAN				11	9	2479.83	611.153	680.837	2015.59	1684.08	1564.4	1733.64	762.53	884.392	0.657462	0.162031	0.180506	0.382896	0.319919	0.297185	0.512826	0.225563	0.261611	0.585144	0.193797	0.221059	3.01936	1.14067	0.00614797	0.550912	1.19685	0.928938	0.258287	0.872391	6
sp|Q9BWT3|PAPOG_HUMAN	Q9BWT3	PAPOLG	Poly(A) polymerase gamma	HUMAN				8	4	74.2504	541.748	600.484	773.942	1270.12	1056.83	576.284	893.129	1191.48	0.061037	0.44534	0.493623	0.249587	0.409598	0.340815	0.216575	0.33565	0.447775	0.138806	0.390495	0.470699	0.355462	1.20539	0.006201	0.590965	0.609348	0.832073	0.0229816	0.566231	3
sp|Q9UNS1|TIM_HUMAN	Q9UNS1	TIMELESS	Protein timeless homolog	HUMAN				1	0	17.2159	104.356	158.385	0	0	0	0	0	0	0.0614949	0.372758	0.565747	NQ	NQ	NQ	NQ	NQ	NQ	0.0614949	0.372758	0.565747	0.164973	1.51773	0.00620227	0.603193	NQ	NQ	NQ	NQ	2
sp|P25685|DNJB1_HUMAN	P25685	DNAJB1	DnaJ homolog subfamily B member 1	HUMAN				34	19	621.196	2745.22	7340.32	1257.49	2287.02	2783.94	1675.23	2873.19	8288.59	0.0580192	0.256401	0.68558	0.198704	0.361386	0.439909	0.1305	0.223821	0.645679	0.0942597	0.240111	0.665629	0.392568	2.77218	0.00623688	1.86808e-19	0.549839	1.21728	0.000524032	0.603816	1
sp|Q9H5Q4|TFB2M_HUMAN	Q9H5Q4	TFB2M	Dimethyladenosine transferase 2, mitochondrial	HUMAN				5	6	240.647	1230.85	730.589	1088.49	1199.98	847.259	871.448	1486.33	1406.49	0.109281	0.558947	0.331771	0.347125	0.38268	0.270195	0.231505	0.394852	0.373643	0.170393	0.476899	0.352707	0.357294	0.739584	0.00629801	0.0441135	0.907089	0.70606	0.688871	0.316213	3
sp|P35555|FBN1_HUMAN	P35555	FBN1	Fibrillin-1	HUMAN				63	69	10941.4	2609.52	2836.38	15342.2	16188.1	13742.5	12369	2717.5	2961.21	0.667676	0.15924	0.173083	0.338883	0.357567	0.30355	0.685349	0.150573	0.164077	0.676513	0.154907	0.16858	4.36723	1.08827	0.00633981	0.241896	0.947747	0.84893	0.510457	0.502528	6
sp|P35611-3|ADDA_HUMAN	P35611-3	ADD1	Isoform 3 of Alpha-adducin	HUMAN				7	12	458.22	151.472	249.3	2648.37	2592.02	2261.04	4470.41	1504.07	1867.08	0.533439	0.176338	0.290224	0.353049	0.345537	0.301415	0.570092	0.191807	0.2381	0.551766	0.184072	0.264162	2.99755	1.4351	0.00639325	0.0522372	1.02174	0.872309	0.962001	0.581337	6
sp|Q5VY43|PEAR1_HUMAN	Q5VY43	PEAR1	Platelet endothelial aggregation receptor 1	HUMAN				1	5	42.0964	6.41019	10.9294	1024.44	989.946	993.564	682.765	298.702	308.313	0.708265	0.10785	0.183885	0.340578	0.32911	0.330313	0.529366	0.231591	0.239043	0.618815	0.169721	0.211464	3.64608	1.24595	0.00646137	0.775803	1.03484	1.00365	0.836887	0.932876	6
sp|Q7Z4I7-2|LIMS2_HUMAN	Q7Z4I7-2	LIMS2	Isoform 2 of LIM and senescent cell antigen-like-containing domain protein 2	HUMAN				5	9	694.603	186.615	194.99	2066.41	1420.89	2808.6	3493.89	1436.74	1519.01	0.645417	0.1734	0.181183	0.328215	0.225686	0.446099	0.541719	0.222762	0.235518	0.593568	0.198081	0.20835	2.99659	1.05184	0.00646631	0.816851	1.4543	1.97664	0.0720133	0.0444804	6
sp|Q9BZM5|N2DL2_HUMAN	Q9BZM5	ULBP2	NKG2D ligand 2	HUMAN				2	4	31.3777	166.188	155.935	565.551	1074.46	761.419	545.585	1049.43	1137.26	0.0887628	0.470121	0.441116	0.235506	0.447425	0.317069	0.199682	0.384086	0.416232	0.144222	0.427104	0.428674	0.337675	1.00368	0.00653424	0.862238	0.526358	0.708652	0.00580491	0.355623	3
sp|Q96GW9|SYMM_HUMAN	Q96GW9	MARS2	Methionine--tRNA ligase, mitochondrial	HUMAN				2	1	31.5128	178.435	98.9747	43.5419	67.7911	27.5604	21.8815	56.1095	45.8646	0.102009	0.577604	0.320387	0.313491	0.48808	0.198429	0.17667	0.453024	0.370307	0.139339	0.515314	0.345347	0.270397	0.670168	0.00658111	0.0410165	0.642295	0.406549	0.189692	0.080833	3
sp|P15036|ETS2_HUMAN	P15036	ETS2	Protein C-ets-2	HUMAN				1	1	2.93311	12.8189	41.3879	32.0129	73.4078	301.744	51.4226	140.148	592.106	0.0513321	0.224343	0.724325	0.078624	0.18029	0.741086	0.0656171	0.178834	0.755549	0.0584746	0.201589	0.739937	0.290069	3.67053	0.00665075	0.000999494	0.436097	4.11052	0.0119306	0.0158212	1
sp|Q86XI2-2|CNDG2_HUMAN	Q86XI2-2	NCAPG2	Isoform 2 of Condensin-2 complex subunit G2	HUMAN				8	0	163.357	486.156	533.416	0	0	0	0	0	0	0.138095	0.410976	0.450929	NQ	NQ	NQ	NQ	NQ	NQ	0.138095	0.410976	0.450929	0.336017	1.09721	0.00669668	0.934067	NQ	NQ	NQ	NQ	3
sp|Q96JY6-5|PDLI2_HUMAN	Q96JY6-5	PDLIM2	Isoform 5 of PDZ and LIM domain protein 2	HUMAN				7	4	592.199	171.513	169.745	1094.68	678.495	957.969	1955.19	815.723	831.426	0.634415	0.183739	0.181845	0.400814	0.248429	0.350757	0.542756	0.226443	0.230802	0.588585	0.205091	0.206324	2.86987	1.00601	0.00670942	0.917143	1.61339	1.4119	0.00810347	0.374776	6
sp|Q8NEU8|DP13B_HUMAN	Q8NEU8	APPL2	DCC-interacting protein 13-beta	HUMAN				11	15	993.106	252.048	349.202	3989.03	2442.06	2925.46	4162.79	1808.3	2005.42	0.622888	0.158088	0.219024	0.426336	0.261	0.312664	0.521881	0.226704	0.251415	0.572385	0.192396	0.23522	2.97504	1.22258	0.00671151	0.269159	1.63347	1.19795	0.0230587	0.634563	6
sp|Q9H7C4-2|SYNCI_HUMAN	Q9H7C4-2	SYNC	Isoform 2 of Syncoilin	HUMAN				6	6	782.315	141.294	279.958	529.841	454.731	483.646	730.071	429.388	440.367	0.649997	0.117396	0.232607	0.360873	0.309716	0.32941	0.456344	0.268397	0.275259	0.55317	0.192896	0.253933	2.86771	1.31642	0.00675259	0.469493	1.16517	1.06359	0.434346	0.944995	6
sp|Q12805|FBLN3_HUMAN	Q12805	EFEMP1	EGF-containing fibulin-like extracellular matrix protein 1	HUMAN				5	8	425.225	59.0798	72.3445	1484.09	2888.34	1312.86	665.253	243.871	302.722	0.763901	0.106135	0.129964	0.26104	0.508038	0.230921	0.548958	0.201239	0.249803	0.65643	0.153687	0.189883	4.27122	1.23552	0.00677926	0.73864	0.513821	0.454536	0.000163095	0.0251484	6
sp|Q9UKU6|TRHDE_HUMAN	Q9UKU6	TRHDE	Thyrotropin-releasing hormone-degrading ectoenzyme	HUMAN				5	3	218.884	42.4963	75.6412	1202.34	1064.41	953.927	584.178	217.583	244.48	0.649466	0.126094	0.22444	0.373319	0.330494	0.296188	0.558359	0.207966	0.233675	0.603912	0.16703	0.229057	3.61559	1.37135	0.00678846	0.592015	1.12958	0.896199	0.519312	0.704081	6
sp|Q9BWF3|RBM4_HUMAN	Q9BWF3	RBM4	RNA-binding protein 4	HUMAN				20	16	624.395	1864.96	1771.57	2807.77	4352.55	3431.98	1988.58	4212.24	4958.61	0.14654	0.43769	0.41577	0.265077	0.410916	0.324007	0.178197	0.37746	0.444342	0.162369	0.407575	0.430056	0.398377	1.05516	0.00681357	0.481896	0.645087	0.7885	0.00148449	0.426469	3
sp|P37275-2|ZEB1_HUMAN	P37275-2	ZEB1	Isoform 2 of Zinc finger E-box-binding homeobox 1	HUMAN				6	7	223.333	66.216	116.83	1241.53	1038.58	1290.73	1081.88	444.185	754.979	0.549569	0.162941	0.28749	0.347685	0.290851	0.361463	0.474293	0.194728	0.330979	0.511931	0.178835	0.309234	2.86259	1.72916	0.00683492	0.119517	1.19541	1.24278	0.347739	0.627111	6
sp|Q96K12|FACR2_HUMAN	Q96K12	FAR2	Fatty acyl-CoA reductase 2	HUMAN				4	0	66.8235	245.663	187.473	0	0	0	0	0	0	0.133658	0.491366	0.374976	NQ	NQ	NQ	NQ	NQ	NQ	0.133658	0.491366	0.374976	0.272012	0.76313	0.0068558	0.114561	NQ	NQ	NQ	NQ	3
sp|O60462|NRP2_HUMAN	O60462	NRP2	Neuropilin-2	HUMAN				5	7	600.167	115.423	181.728	1720.97	1613.96	1563.76	756.333	454.905	593.368	0.668845	0.128631	0.202523	0.351312	0.329468	0.31922	0.419113	0.25208	0.328808	0.543979	0.190356	0.265665	2.8577	1.39563	0.00691458	0.367128	1.0663	0.968894	0.61223	0.969561	6
sp|Q9BUP3-3|HTAI2_HUMAN	Q9BUP3-3	HTATIP2	Isoform 3 of Oxidoreductase HTATIP2	HUMAN				6	10	170.226	508.051	451.811	1441.88	1469.81	1234.19	1755.77	3640.15	3236.83	0.15063	0.449568	0.399802	0.347786	0.354523	0.297691	0.203384	0.421668	0.374948	0.177007	0.435618	0.387375	0.406336	0.889254	0.0069236	0.432511	0.980997	0.839694	0.958404	0.591933	3
sp|Q9H4X1|RGCC_HUMAN	Q9H4X1	RGCC	Regulator of cell cycle RGCC	HUMAN				2	0	19.5645	115.637	62.1727	0	0	0	0	0	0	0.0991236	0.585878	0.314999	NQ	NQ	NQ	NQ	NQ	NQ	0.0991236	0.585878	0.314999	0.169188	0.537653	0.00701933	0.00891475	NQ	NQ	NQ	NQ	3
sp|P30305-4|MPIP2_HUMAN	P30305-4	CDC25B	Isoform 4 of M-phase inducer phosphatase 2	HUMAN				6	9	25.8891	295.723	656.249	320.143	447.784	439.479	759.373	1435.55	1080.43	0.0264752	0.302418	0.671106	0.265149	0.370865	0.363986	0.231845	0.438288	0.329867	0.12916	0.370353	0.500487	0.348748	1.35138	0.00702781	0.305581	0.714949	0.981451	0.21247	0.852569	3
sp|Q8NE00|TM104_HUMAN	Q8NE00	TMEM104	Transmembrane protein 104	HUMAN				0	1	0	0	0	39.0645	237.623	143.872	21.1883	125.138	98.6451	NQ	NQ	NQ	0.0928869	0.565016	0.342097	0.0864928	0.510828	0.40268	0.0864928	0.510828	0.40268	0.169319	0.788289	0.00704582	0.171981	0.164397	0.605465	1.18888e-08	0.41213	3
sp|P78524|ST5_HUMAN	P78524	ST5	Suppression of tumorigenicity 5 protein	HUMAN				7	2	346.608	61.0926	88.2786	428.827	247.667	147.008	362.659	132.349	121.754	0.698836	0.123176	0.177989	0.520736	0.300749	0.178516	0.588005	0.214587	0.197408	0.64342	0.168881	0.187698	3.8099	1.11142	0.00718008	0.97151	1.73146	0.593571	0.0213773	0.266892	6
sp|Q9UHJ3|SMBT1_HUMAN	Q9UHJ3	SFMBT1	Scm-like with four MBT domains protein 1	HUMAN				2	1	20.0653	116.584	114.394	96.4996	170.608	76.0788	57.5832	135.989	171.869	0.0799274	0.464398	0.455675	0.281187	0.49713	0.221683	0.157572	0.372123	0.470305	0.11875	0.41826	0.46299	0.283913	1.10694	0.00725176	0.987606	0.565621	0.445927	0.0942332	0.177264	3
sp|Q8TBE0|BAHD1_HUMAN	Q8TBE0	BAHD1	Bromo adjacent homology domain-containing 1 protein	HUMAN				7	1	106.182	461.23	718.451	28.328	74.2485	51.6379	23.2611	44.0369	150.742	0.0825763	0.358693	0.558731	0.183692	0.481463	0.334845	0.106683	0.201967	0.69135	0.0946296	0.28033	0.62504	0.337565	2.22966	0.00725762	0.0535365	0.38153	0.695474	0.00245284	0.440016	1
sp|O15031|PLXB2_HUMAN	O15031	PLXNB2	Plexin-B2	HUMAN				15	30	1703.37	610.691	668.132	10104.4	7265.91	8705.25	7187.48	2437.05	2838.63	0.57118	0.204779	0.22404	0.387505	0.278648	0.333847	0.576698	0.19554	0.227762	0.573939	0.20016	0.225901	2.86741	1.12861	0.00737182	0.237937	1.39066	1.1981	0.0760361	0.446103	6
sp|Q14781|CBX2_HUMAN	Q14781	CBX2	Chromobox protein homolog 2	HUMAN				1	0	13.8344	80.4128	61.7359	0	0	0	0	0	0	0.0886919	0.515523	0.395786	NQ	NQ	NQ	NQ	NQ	NQ	0.0886919	0.515523	0.395786	0.172043	0.767737	0.00761317	0.146467	NQ	NQ	NQ	NQ	3
sp|O95967|FBLN4_HUMAN	O95967	EFEMP2	EGF-containing fibulin-like extracellular matrix protein 2	HUMAN				3	7	173.974	36.9187	49.0185	843.409	1066.66	607.071	655.909	238.073	240.072	0.66936	0.142043	0.188597	0.335067	0.423758	0.241175	0.578375	0.209931	0.211694	0.623868	0.175987	0.200145	3.54496	1.13727	0.00761612	0.963468	0.790704	0.569135	0.3343	0.136312	6
sp|P31689|DNJA1_HUMAN	P31689	DNAJA1	DnaJ homolog subfamily A member 1	HUMAN				28	23	665.962	2065.66	3488.91	2021.19	2812.62	3416.53	1633.76	3388.78	5039.74	0.107059	0.332072	0.560869	0.244983	0.34091	0.414108	0.162365	0.336781	0.500855	0.134712	0.334426	0.530862	0.402814	1.58738	0.00765965	0.000321152	0.718615	1.21471	0.0322389	0.604831	2
sp|Q9NT68|TEN2_HUMAN	Q9NT68	TENM2	Teneurin-2	HUMAN				2	0	101.403	27.8715	36.202	0	0	0	0	0	0	0.612793	0.168432	0.218775	NQ	NQ	NQ	NQ	NQ	NQ	0.612793	0.168432	0.218775	3.63821	1.29889	0.00767295	0.858717	NQ	NQ	NQ	NQ	6
sp|P02751|FINC_HUMAN	P02751	FN1	Fibronectin	HUMAN				339	297	62112.1	17400	15882.5	70891.3	71365.9	52813	66269.3	13212.4	12625.3	0.651107	0.182401	0.166492	0.363414	0.365847	0.270738	0.719482	0.143446	0.137072	0.685294	0.162924	0.151782	4.20623	0.931616	0.00774731	0.877899	0.993349	0.74003	0.764382	0.205711	6
sp|Q9NZU5|LMCD1_HUMAN	Q9NZU5	LMCD1	LIM and cysteine-rich domains protein 1	HUMAN				18	15	2505.88	590.306	720.184	4487.5	3026.36	4725.33	3346.38	1638.75	1752.45	0.656613	0.154678	0.188709	0.36665	0.247268	0.386082	0.496674	0.243226	0.260101	0.576643	0.198952	0.224405	2.89841	1.12794	0.00792643	0.493584	1.4828	1.56139	0.0267723	0.129051	6
sp|P24821-6|TENA_HUMAN	P24821-6	TNC	Isoform 6 of Tenascin	HUMAN				1	0	129.067	35.7849	37.885	0	0	0	0	0	0	0.636624	0.176509	0.186867	NQ	NQ	NQ	NQ	NQ	NQ	0.636624	0.176509	0.186867	3.60676	1.05869	0.00805663	0.687031	NQ	NQ	NQ	NQ	6
sp|Q96S95|CK2N2_HUMAN	Q96S95	CAMK2N2	Calcium/calmodulin-dependent protein kinase II inhibitor 2	HUMAN				0	1	0	0	0	225.592	106.207	187.526	416.972	117.069	140.149	NQ	NQ	NQ	0.434394	0.204509	0.361096	0.618479	0.173644	0.207877	0.618479	0.173644	0.207877	3.56176	1.19714	0.0081028	0.859642	2.12408	1.76567	0.00249867	0.27316	6
sp|Q96EY1|DNJA3_HUMAN	Q96EY1	DNAJA3	DnaJ homolog subfamily A member 3, mitochondrial	HUMAN				1	6	101.662	403.676	231.061	746.293	1031.13	517.168	616.934	1206.68	960.54	0.138053	0.548175	0.313772	0.325241	0.449373	0.225386	0.221588	0.43341	0.345002	0.17982	0.490793	0.329387	0.366388	0.671133	0.00811711	0.0236165	0.723765	0.501557	0.172999	0.0693794	3
sp|P48436|SOX9_HUMAN	P48436	SOX9	Transcription factor SOX-9	HUMAN				3	1	3.65225	115.225	246.273	54.2902	116.424	165.692	44.6372	64.2486	212.709	0.010002	0.315555	0.674443	0.161383	0.346082	0.492535	0.1388	0.199781	0.661419	0.0744008	0.257668	0.667931	0.288747	2.59222	0.00815978	0.0447518	0.466313	1.42317	0.0218441	0.52403	1
sp|Q9UM11|FZR1_HUMAN	Q9UM11	FZR1	Fizzy-related protein homolog	HUMAN				4	2	69.1284	262.489	321.966	234.676	286.004	455.553	331.021	769.757	783.835	0.105768	0.401615	0.492617	0.240389	0.292967	0.466644	0.175644	0.408443	0.415913	0.140706	0.405029	0.454265	0.347398	1.12156	0.00835851	0.81522	0.820534	1.59282	0.584358	0.392626	3
sp|O60437|PEPL_HUMAN	O60437	PPL	Periplakin	HUMAN				9	5	177.461	886.966	775.697	605.299	627.58	715.736	489.383	871.036	730.031	0.0964396	0.482014	0.421546	0.31063	0.322064	0.367305	0.234104	0.416674	0.349222	0.165272	0.449344	0.385384	0.367807	0.857659	0.00839661	0.331237	0.964498	1.14047	0.96795	0.797367	3
sp|Q9Y639|NPTN_HUMAN	Q9Y639	NPTN	Neuroplastin	HUMAN				8	7	2007.04	533.869	715.586	1398.36	1199.32	1249.24	984.106	432.643	501.823	0.616319	0.16394	0.219741	0.363501	0.311762	0.324738	0.512937	0.225503	0.261561	0.564628	0.194721	0.240651	2.89967	1.23587	0.00844425	0.385275	1.16596	1.04162	0.38303	0.984572	6
sp|Q8TED1|GPX8_HUMAN	Q8TED1	GPX8	Probable glutathione peroxidase 8	HUMAN				10	7	1797.27	489.561	602.463	5103.58	3070.2	4866.29	3606.44	1583.33	1622.41	0.622045	0.169439	0.208515	0.391377	0.235443	0.37318	0.529411	0.232426	0.238163	0.575728	0.200933	0.223339	2.86528	1.11151	0.00852164	0.543134	1.6623	1.58501	0.00449997	0.117736	6
sp|Q8IU60|DCP2_HUMAN	Q8IU60	DCP2	m7GpppN-mRNA hydrolase	HUMAN				1	1	124.575	479.909	399.439	54.2291	85.9696	67.1351	45.537	101.13	106.408	0.124088	0.478034	0.397878	0.261554	0.414644	0.323802	0.179935	0.399603	0.420462	0.152011	0.438819	0.40917	0.346411	0.932435	0.00859465	0.41474	0.630794	0.780917	0.169258	0.574106	3
sp|Q9NU53|GINM1_HUMAN	Q9NU53	GINM1	Glycoprotein integral membrane protein 1	HUMAN				4	0	131.713	437.389	474.327	0	0	0	0	0	0	0.126231	0.419184	0.454585	NQ	NQ	NQ	NQ	NQ	NQ	0.126231	0.419184	0.454585	0.301135	1.08445	0.00863835	0.894867	NQ	NQ	NQ	NQ	3
sp|Q9UHQ9|NB5R1_HUMAN	Q9UHQ9	CYB5R1	NADH-cytochrome b5 reductase 1	HUMAN				8	6	1035.31	296.761	505.466	3015.28	2393.5	2867.38	2636.87	1110.4	1617.32	0.563423	0.1615	0.275078	0.364333	0.289204	0.346462	0.491533	0.206986	0.301481	0.527478	0.184243	0.288279	2.86295	1.56467	0.00871868	0.0435316	1.25978	1.19798	0.289586	0.634495	6
sp|Q9H425|CA198_HUMAN	Q9H425	C1orf198	Uncharacterized protein C1orf198	HUMAN				4	10	798.81	258.952	360.82	2219.87	1643.43	1976.81	3248	1215.94	1236.79	0.563105	0.182543	0.254353	0.380108	0.281404	0.338489	0.569751	0.213295	0.216954	0.566428	0.197919	0.235653	2.86192	1.19066	0.00873891	0.429887	1.35076	1.20286	0.146944	0.629617	6
sp|Q9Y6X8|ZHX2_HUMAN	Q9Y6X8	ZHX2	Zinc fingers and homeoboxes protein 2	HUMAN				7	5	146.292	428.393	473.065	627.921	987.904	650.594	464.42	1244.6	1287.41	0.139625	0.40887	0.451506	0.277054	0.435888	0.287058	0.154991	0.415361	0.429648	0.147308	0.412115	0.440577	0.357443	1.06906	0.00877849	0.876332	0.635609	0.65856	0.0796192	0.258627	3
sp|Q9P266|JCAD_HUMAN	Q9P266	KIAA1462	Junctional protein associated with coronary artery disease	HUMAN				11	7	656.06	228.079	283.398	1564.13	1328.13	1442.11	2012.41	763.065	838.876	0.561918	0.19535	0.242732	0.360867	0.306418	0.332715	0.556783	0.211121	0.232096	0.559351	0.203236	0.237414	2.75223	1.16817	0.00884247	0.628137	1.1777	1.08582	0.349382	0.892869	6
sp|O75845|SC5D_HUMAN	O75845	SC5D	Lathosterol oxidase	HUMAN				1	2	24.6184	144.22	126.52	383.395	515.455	421.884	254.987	432.675	535.127	0.0833511	0.488289	0.42836	0.290289	0.390279	0.319432	0.208529	0.353843	0.437628	0.14594	0.421066	0.432994	0.346597	1.02833	0.00893063	0.773795	0.743799	0.81847	0.287748	0.557091	3
sp|Q16775|GLO2_HUMAN	Q16775	HAGH	Hydroxyacylglutathione hydrolase, mitochondrial	HUMAN				6	7	168.325	359.961	293.925	917.93	961.495	1218.38	1305.45	3536.1	2606.33	0.204722	0.437796	0.357481	0.296316	0.310379	0.393304	0.175278	0.474779	0.349942	0.19	0.456288	0.353712	0.416404	0.775194	0.00909041	0.0724707	0.954691	1.26717	0.855441	0.590683	3
sp|Q16585|SGCB_HUMAN	Q16585	SGCB	Beta-sarcoglycan	HUMAN				7	10	630.028	229.698	437.327	3256.15	3259.42	3202.2	1610.01	588.915	1162.6	0.485738	0.177093	0.33717	0.335072	0.335408	0.32952	0.478954	0.175193	0.345854	0.482346	0.176143	0.341512	2.73838	1.93883	0.00913672	0.01813	0.998996	0.982446	0.949431	0.886363	6
sp|O76074|PDE5A_HUMAN	O76074	PDE5A	cGMP-specific 3',5'-cyclic phosphodiesterase	HUMAN				1	7	78.4297	19.1981	35.9954	661.799	569.15	1055.81	1574.4	839.862	871.457	0.586947	0.143673	0.26938	0.289405	0.248889	0.461706	0.479164	0.25561	0.265226	0.533055	0.199642	0.267303	2.67006	1.33891	0.0092223	0.368316	1.16279	1.85507	0.37637	0.134061	6
sp|O75084|FZD7_HUMAN	O75084	FZD7	Frizzled-7	HUMAN				2	1	69.115	26.617	30.9714	78.5278	68.7291	46.986	33.8067	6.86205	9.16365	0.545486	0.210074	0.24444	0.404276	0.353831	0.241893	0.678408	0.137703	0.183889	0.611947	0.173888	0.214165	3.5192	1.23162	0.00923724	0.951136	1.14257	0.68364	0.584765	0.421807	6
sp|Q9UDY4|DNJB4_HUMAN	Q9UDY4	DNAJB4	DnaJ homolog subfamily B member 4	HUMAN				12	7	1097.32	423.95	682.595	1480.7	1170.29	2761.31	5125.11	1790.48	2980.87	0.497906	0.192367	0.309727	0.27358	0.216228	0.510191	0.517873	0.180922	0.301205	0.50789	0.186644	0.305466	2.72116	1.63662	0.00941857	0.00585108	1.26524	2.3595	0.141382	0.00414693	6
sp|Q4G148-2|GXLT1_HUMAN	Q4G148-2	GXYLT1	Isoform 2 of Glucoside xylosyltransferase 1	HUMAN				4	3	113.556	451.209	252.545	777.94	1086.44	751.586	740.156	1479.19	1212.06	0.138939	0.552066	0.308995	0.297381	0.415312	0.287307	0.215701	0.431074	0.353225	0.17732	0.49157	0.33111	0.360721	0.673576	0.00952065	0.0202575	0.716042	0.691785	0.154028	0.324172	3
sp|P67936-2|TPM4_HUMAN	P67936-2	TPM4	Isoform 2 of Tropomyosin alpha-4 chain	HUMAN				35	29	5451.75	840.555	950.351	15300.5	10612.5	13520.3	10824.7	4079.77	4856.98	0.752728	0.116056	0.131216	0.388009	0.269125	0.342866	0.547768	0.206451	0.245781	0.650248	0.161254	0.188498	4.03245	1.16896	0.00965705	0.0766027	1.44175	1.27401	0.0426106	0.313183	6
sp|Q13642|FHL1_HUMAN	Q13642	FHL1	Four and a half LIM domains protein 1	HUMAN				24	22	5007.15	1400.62	1480.77	4869.66	3979.54	5441.51	5812.37	2749.33	3175.25	0.634737	0.177551	0.187712	0.340757	0.27847	0.380772	0.49522	0.234246	0.270535	0.564979	0.205898	0.229123	2.74397	1.1128	0.00982563	0.280061	1.22367	1.36737	0.285177	0.2683	6
sp|Q92692-2|NECT2_HUMAN	Q92692-2	NECTIN2	Isoform Alpha of Nectin-2	HUMAN				1	2	32.6203	9.46115	16.6907	835.594	766.248	742.783	561.829	149.991	299.539	0.55503	0.16098	0.283991	0.356387	0.32681	0.316803	0.555519	0.148307	0.296175	0.555274	0.154643	0.290083	3.59068	1.87582	0.00999448	0.153443	1.0905	0.969378	0.612574	0.908398	6
sp|P38432|COIL_HUMAN	P38432	COIL	Coilin	HUMAN				7	5	232.381	920.286	667.872	772.7	1071.85	786.796	710.593	1331.85	1309.61	0.127644	0.505502	0.366854	0.293652	0.407338	0.299009	0.211987	0.397324	0.390689	0.169816	0.451413	0.378772	0.376187	0.83908	0.010006	0.222038	0.720905	0.734056	0.163272	0.404943	3
sp|P24844|MYL9_HUMAN	P24844	MYL9	Myosin regulatory light polypeptide 9	HUMAN				6	6	259.163	49.9278	81.192	640.928	515.503	674.177	680.581	219.924	308.735	0.664039	0.127927	0.208034	0.350118	0.281602	0.36828	0.562817	0.181869	0.255313	0.613428	0.154898	0.231673	3.9602	1.49565	0.0100704	0.395052	1.24331	1.3078	0.215245	0.544414	6
sp|Q9Y5J5|PHLA3_HUMAN	Q9Y5J5	PHLDA3	Pleckstrin homology-like domain family A member 3	HUMAN				3	2	128.541	14.7453	49.513	321.397	250.35	434.772	253.497	140.091	238.11	0.666709	0.0764801	0.256811	0.319316	0.248728	0.431956	0.401295	0.221769	0.376936	0.534002	0.149125	0.316873	3.58091	2.12489	0.0101448	0.0761434	1.28379	1.73666	0.23486	0.308651	6
sp|Q9BYK8|HELZ2_HUMAN	Q9BYK8	HELZ2	Helicase with zinc finger domain 2	HUMAN				16	13	312.462	842.703	1138.17	1192.4	2565.84	1726.35	1280.51	2733.06	2961.41	0.136248	0.367457	0.496295	0.217409	0.467827	0.314764	0.183586	0.391838	0.424576	0.159917	0.379648	0.460436	0.421224	1.2128	0.0103045	0.287747	0.464721	0.672822	1.38026e-05	0.271937	3
sp|Q567V2|M17L2_HUMAN	Q567V2	MPV17L2	Mpv17-like protein 2	HUMAN				2	1	32.2573	184.144	147.382	30.8018	48.8352	13.7628	16.2014	39.2728	28.595	0.0886716	0.506191	0.405137	0.329785	0.522862	0.147354	0.192715	0.467148	0.340137	0.140693	0.48667	0.372637	0.289094	0.765687	0.0103129	0.11734	0.63073	0.281821	0.169258	0.0159334	3
sp|Q16527|CSRP2_HUMAN	Q16527	CSRP2	Cysteine and glycine-rich protein 2	HUMAN				11	10	883.527	226.201	284.159	2218.45	2044.05	1863.52	915.01	505.68	567.173	0.633858	0.162281	0.203861	0.362136	0.333666	0.304198	0.460298	0.254384	0.285318	0.547078	0.208332	0.24459	2.62599	1.17404	0.0103449	0.655188	1.08532	0.911683	0.71479	0.706029	6
sp|Q9P2Q2|FRM4A_HUMAN	Q9P2Q2	FRMD4A	FERM domain-containing protein 4A	HUMAN				3	8	307.465	72.6382	156.688	1753.36	1225.98	1604.53	1143.7	616.619	686.946	0.572783	0.135319	0.291898	0.382506	0.267456	0.350038	0.467339	0.251962	0.280699	0.520061	0.193641	0.286298	2.6857	1.4785	0.0104326	0.280957	1.43017	1.30877	0.0322577	0.347182	6
sp|Q6KCM7-3|SCMC2_HUMAN	Q6KCM7-3	SLC25A25	Isoform 3 of Calcium-binding mitochondrial carrier protein SCaMC-2	HUMAN				4	0	90.3645	301.199	370.427	0	0	0	0	0	0	0.11859	0.395279	0.486131	NQ	NQ	NQ	NQ	NQ	NQ	0.11859	0.395279	0.486131	0.300016	1.22984	0.0106059	0.80981	NQ	NQ	NQ	NQ	3
sp|Q70EK8|UBP53_HUMAN	Q70EK8	USP53	Inactive ubiquitin carboxyl-terminal hydrolase 53	HUMAN				5	2	275.798	92.7284	221.364	879.974	1076.33	604.003	1014.62	297.088	479.53	0.467541	0.157196	0.375263	0.343699	0.420391	0.23591	0.566434	0.165857	0.267709	0.516987	0.161526	0.321486	3.20064	1.9903	0.0106382	0.049404	0.817569	0.561169	0.409568	0.126997	6
sp|O43166|SI1L1_HUMAN	O43166	SIPA1L1	Signal-induced proliferation-associated 1-like protein 1	HUMAN				20	9	2101.45	467.729	733.429	3574.08	3479.05	3484.41	1849.01	1041.78	1325.98	0.636301	0.141624	0.222075	0.339176	0.330157	0.330666	0.43849	0.247057	0.314454	0.537395	0.19434	0.268265	2.76523	1.38039	0.0108786	0.14575	1.02732	1.00154	0.90783	0.886389	6
sp|O00463|TRAF5_HUMAN	O00463	TRAF5	TNF receptor-associated factor 5	HUMAN				4	5	240.272	55.3355	156.588	902.295	615.277	1719.66	1298.23	730.074	812.581	0.531346	0.122371	0.346283	0.278724	0.190063	0.531214	0.45698	0.256989	0.286031	0.494163	0.18968	0.316157	2.60525	1.6668	0.0109213	0.0979555	1.46648	2.79494	0.0438466	0.00791075	6
sp|P11309|PIM1_HUMAN	P11309	PIM1	Serine/threonine-protein kinase pim-1	HUMAN				2	0	4.5396	24.4188	137.402	0	0	0	0	0	0	0.0272877	0.146783	0.82593	NQ	NQ	NQ	NQ	NQ	NQ	0.0272877	0.146783	0.82593	0.185906	5.62689	0.0109926	0.000683255	NQ	NQ	NQ	NQ	1
sp|Q9UK39|NOCT_HUMAN	Q9UK39	NOCT	Nocturnin	HUMAN				4	0	31.302	107.183	182.225	0	0	0	0	0	0	0.0976022	0.334205	0.568192	NQ	NQ	NQ	NQ	NQ	NQ	0.0976022	0.334205	0.568192	0.292043	1.70013	0.0110202	0.431056	NQ	NQ	NQ	NQ	2
sp|Q15139|KPCD1_HUMAN	Q15139	PRKD1	Serine/threonine-protein kinase D1	HUMAN				1	4	96.7962	29.3613	34.8118	754.97	674.575	1072.34	1802.06	873.232	1007.02	0.601334	0.182403	0.216263	0.301761	0.269627	0.428612	0.489383	0.237142	0.273475	0.545358	0.209773	0.244869	2.59976	1.16731	0.0110794	0.669564	1.11918	1.58965	0.492536	0.228178	6
sp|Q3B7T1|EDRF1_HUMAN	Q3B7T1	EDRF1	Erythroid differentiation-related factor 1	HUMAN				12	6	161.965	923.706	846.198	519.608	934.748	550.624	669.137	1124.11	1003.91	0.0838386	0.478141	0.43802	0.259159	0.466213	0.274628	0.23922	0.401876	0.358904	0.161529	0.440009	0.398462	0.367105	0.905578	0.0111051	0.493074	0.55588	0.589061	0.0202642	0.158386	3
sp|Q9H0U9|TSYL1_HUMAN	Q9H0U9	TSPYL1	Testis-specific Y-encoded-like protein 1	HUMAN				3	5	19.7433	113.637	226.22	455.756	1125.83	1121.46	405.423	689.608	1589.92	0.0549036	0.316009	0.629087	0.168609	0.416504	0.414888	0.150998	0.256842	0.59216	0.102951	0.286425	0.610624	0.359433	2.13188	0.0111394	0.028043	0.40482	0.99612	9.46295e-05	0.964256	1
sp|Q00587|BORG5_HUMAN	Q00587	CDC42EP1	Cdc42 effector protein 1	HUMAN				6	5	347.674	93.3324	110.04	910.721	881.982	879.03	761.643	283.371	407.033	0.630934	0.169373	0.199693	0.340873	0.330116	0.329011	0.52453	0.195153	0.280317	0.577732	0.182263	0.240005	3.16978	1.31681	0.011242	0.47448	1.03259	0.996653	0.826451	0.965356	6
sp|Q96E29|MTEF3_HUMAN	Q96E29	MTERF3	Transcription termination factor 3, mitochondrial	HUMAN				6	1	128.06	571.559	251.847	21.436	22.3778	13.7558	16.2747	38.281	25.5577	0.134592	0.600714	0.264693	0.37235	0.388709	0.238942	0.203145	0.477835	0.319019	0.168869	0.539275	0.291856	0.31314	0.541202	0.011265	0.00423311	0.957914	0.614706	0.976381	0.319223	3
sp|P33121|ACSL1_HUMAN	P33121	ACSL1	Long-chain-fatty-acid--CoA ligase 1	HUMAN				14	9	445.275	1041.31	916.7	1838	2174.03	2170.58	1318.56	3125.49	3047.97	0.185278	0.433286	0.381437	0.297285	0.351637	0.351078	0.175995	0.417176	0.406829	0.180636	0.425231	0.394133	0.424796	0.926868	0.0112849	0.631437	0.845434	0.998412	0.317311	0.926446	3
sp|Q8NBT2|SPC24_HUMAN	Q8NBT2	SPC24	Kinetochore protein Spc24	HUMAN				2	1	100.682	33.024	102.655	148.891	135.695	213.871	372.607	95.544	112.62	0.425969	0.139719	0.434313	0.298704	0.27223	0.429067	0.641573	0.164513	0.193914	0.533771	0.152116	0.314113	3.50898	2.06496	0.011329	0.0902434	1.09725	1.57612	0.570557	0.419059	6
sp|Q7Z6J2|GRASP_HUMAN	Q7Z6J2	GRASP	General receptor for phosphoinositides 1-associated scaffold protein	HUMAN				2	0	5.2744	28.0766	105.586	0	0	0	0	0	0	0.0379626	0.202082	0.759955	NQ	NQ	NQ	NQ	NQ	NQ	0.0379626	0.202082	0.759955	0.187857	3.76063	0.0115378	0.0120176	NQ	NQ	NQ	NQ	1
sp|Q9ULI0|ATD2B_HUMAN	Q9ULI0	ATAD2B	ATPase family AAA domain-containing protein 2B	HUMAN				1	2	8.2102	46.0797	39.3886	94.3279	244.032	99.95	55.289	128.758	120.171	0.0876423	0.491892	0.420466	0.215208	0.556757	0.228035	0.181742	0.423242	0.395016	0.134692	0.457567	0.407741	0.294366	0.891107	0.0116018	0.306483	0.386539	0.409577	0.00354545	0.13457	3
sp|P55197|AF10_HUMAN	P55197	MLLT10	Protein AF-10	HUMAN				2	0	14.6752	78.0014	63.3683	0	0	0	0	0	0	0.0940448	0.499865	0.40609	NQ	NQ	NQ	NQ	NQ	NQ	0.0940448	0.499865	0.40609	0.18814	0.812399	0.0116182	0.204978	NQ	NQ	NQ	NQ	3
sp|O15392-2|BIRC5_HUMAN	O15392-2	BIRC5	Isoform 2 of Baculoviral IAP repeat-containing protein 5	HUMAN				0	2	0	0	0	400.909	470.721	293.203	1084.44	281.656	336.143	NQ	NQ	NQ	0.344177	0.40411	0.251713	0.637067	0.165462	0.197471	0.637067	0.165462	0.197471	3.85022	1.19345	0.011621	0.810374	0.851691	0.622882	0.621283	0.23378	6
sp|P51884|LUM_HUMAN	P51884	LUM	Lumican	HUMAN				5	6	178.661	93.5127	73.3266	3183.04	9426.83	6496.86	2588.54	684.75	755.21	0.517108	0.270659	0.212233	0.166593	0.493377	0.34003	0.642557	0.169976	0.187467	0.579833	0.220318	0.19985	2.6318	0.907099	0.0117742	0.498945	0.337658	0.689188	1.283e-16	0.115512	6
sp|O14786|NRP1_HUMAN	O14786	NRP1	Neuropilin-1	HUMAN				10	14	1385.76	574.888	576.064	4257.92	3797.44	4391.45	4052.6	1314.25	1564.13	0.546282	0.226627	0.227091	0.342089	0.305094	0.352817	0.584707	0.18962	0.225673	0.565495	0.208124	0.226382	2.71711	1.08773	0.0118207	0.620449	1.12126	1.15642	0.545803	0.556441	6
sp|O94929|ABLM3_HUMAN	O94929	ABLIM3	Actin-binding LIM protein 3	HUMAN				4	4	220.892	53.0804	63.1614	693.997	805.984	276.159	866.915	365.592	520.168	0.655205	0.157446	0.187348	0.390733	0.453784	0.155483	0.494624	0.208591	0.296785	0.574915	0.183019	0.242067	3.14129	1.32263	0.0118316	0.466263	0.861055	0.342636	0.617887	0.0151922	6
sp|Q5T4B2|GT253_HUMAN	Q5T4B2	CERCAM	Probable inactive glycosyltransferase 25 family member 3	HUMAN				6	5	421.061	232.487	290.868	3010.89	4343.71	2310.15	1354.71	362.133	536.489	0.445842	0.24617	0.307987	0.311533	0.449439	0.239028	0.601202	0.16071	0.238087	0.523522	0.20344	0.273037	2.57335	1.3421	0.0118737	0.363966	0.693161	0.531838	0.0180574	0.0243531	6
sp|Q9HAV7|GRPE1_HUMAN	Q9HAV7	GRPEL1	GrpE protein homolog 1, mitochondrial	HUMAN				17	15	1701.78	4654.46	3636.26	1643.98	1962.74	1387.03	1769.53	3699.24	2841.28	0.170306	0.465796	0.363899	0.329207	0.393039	0.277754	0.212938	0.445153	0.341909	0.191622	0.455474	0.352904	0.420709	0.774806	0.0119623	0.0575101	0.837594	0.706682	0.393697	0.339158	3
sp|Q9Y6K5|OAS3_HUMAN	Q9Y6K5	OAS3	2'-5'-oligoadenylate synthase 3	HUMAN				13	14	249.822	927.905	804.061	1605.71	2471.95	1547.45	1880.05	3067.04	2747.71	0.126059	0.468216	0.405725	0.285454	0.439449	0.275096	0.244328	0.398586	0.357086	0.185193	0.433401	0.381406	0.427302	0.88003	0.0120159	0.388844	0.649573	0.626002	0.0175055	0.190754	3
sp|Q8N3V7|SYNPO_HUMAN	Q8N3V7	SYNPO	Synaptopodin	HUMAN				12	6	1259.38	416.656	531.66	2202.07	2516.91	1604.42	1937.85	776.711	781.703	0.570451	0.188729	0.240821	0.348242	0.398031	0.253727	0.554263	0.222155	0.223583	0.562357	0.205442	0.232202	2.73731	1.13026	0.0121923	0.641576	0.87491	0.637456	0.421645	0.133903	6
sp|Q9UIW2|PLXA1_HUMAN	Q9UIW2	PLXNA1	Plexin-A1	HUMAN				10	14	380.233	146.145	168.129	3726.29	2447.35	3565.96	3280.94	1141.8	1267.71	0.547486	0.21043	0.242084	0.382592	0.251278	0.36613	0.576569	0.200652	0.222778	0.562028	0.205541	0.232431	2.73438	1.13083	0.0122739	0.63995	1.52258	1.45707	0.057072	0.284985	6
sp|P20020|AT2B1_HUMAN	P20020	ATP2B1	Plasma membrane calcium-transporting ATPase 1	HUMAN				33	30	2004.58	898.065	1038.6	7322.07	6102.61	6112.46	5964.88	1955.73	2266.91	0.508616	0.227863	0.263521	0.374777	0.31236	0.312864	0.585509	0.191973	0.222518	0.547062	0.209918	0.24302	2.60607	1.15769	0.0124535	0.351556	1.19983	1.00161	0.353488	0.965855	6
sp|P42892|ECE1_HUMAN	P42892	ECE1	Endothelin-converting enzyme 1	HUMAN				10	11	556.339	192.97	396.181	2613.08	2398.86	2649.57	2935.3	1149.73	1781.65	0.485677	0.168461	0.345862	0.341066	0.313105	0.345829	0.500334	0.195976	0.30369	0.493006	0.182218	0.324776	2.70558	1.78234	0.0124667	0.00919582	1.0893	1.10451	0.73075	0.818836	6
sp|Q8WV83|S35F5_HUMAN	Q8WV83	SLC35F5	Solute carrier family 35 member F5	HUMAN				1	1	119.782	69.6507	132.232	80.2008	38.7632	162.466	591.928	98.0612	142.291	0.372383	0.216532	0.411085	0.284976	0.137737	0.577287	0.711213	0.117822	0.170965	0.541798	0.167177	0.291025	3.24086	1.74082	0.0126325	0.2458	2.06899	4.19123	0.015448	0.00737607	6
sp|Q9H479|FN3K_HUMAN	Q9H479	FN3K	Fructosamine-3-kinase	HUMAN				0	1	0	0	0	266.334	180.473	496.431	103.033	334.267	292.897	NQ	NQ	NQ	0.282361	0.191333	0.526305	0.141103	0.457777	0.401121	0.141103	0.457777	0.401121	0.308235	0.876237	0.0127054	0.317311	1.47576	2.75073	0.0884722	0.0592725	3
sp|Q96BR5|COA7_HUMAN	Q96BR5	COA7	Cytochrome c oxidase assembly factor 7	HUMAN				7	6	253.981	767.552	581.798	1230.06	1658.79	1032.31	878.044	1955.32	1679.95	0.158408	0.478724	0.362868	0.313698	0.423034	0.263268	0.194545	0.433233	0.372222	0.176477	0.455978	0.367545	0.387029	0.806058	0.0127934	0.140744	0.741543	0.622332	0.124534	0.191523	3
sp|A2VDJ0-5|T131L_HUMAN	A2VDJ0-5	KIAA0922	Isoform 4 of Transmembrane protein 131-like	HUMAN				3	0	22.5974	117.511	124.393	0	0	0	0	0	0	0.0854338	0.444274	0.470292	NQ	NQ	NQ	NQ	NQ	NQ	0.0854338	0.444274	0.470292	0.1923	1.05856	0.0128454	0.686749	NQ	NQ	NQ	NQ	3
sp|P50135|HNMT_HUMAN	P50135	HNMT	Histamine N-methyltransferase	HUMAN				1	3	335.125	110.642	113.878	404.041	353.638	514.536	1361.08	643.419	628.301	0.598816	0.197701	0.203483	0.317589	0.27797	0.404441	0.516971	0.244385	0.238644	0.557894	0.221043	0.221063	2.52392	1.00009	0.0135225	0.870997	1.14253	1.45498	0.458905	0.419715	6
sp|Q5KU26|COL12_HUMAN	Q5KU26	COLEC12	Collectin-12	HUMAN				5	8	613.909	171.367	192.725	2926.77	2439.21	4087.37	814.664	440.051	551.991	0.627718	0.175222	0.19706	0.309601	0.258026	0.432373	0.450911	0.243565	0.305523	0.539314	0.209394	0.251292	2.5756	1.20009	0.0136292	0.659549	1.19988	1.67569	0.408101	0.135394	6
sp|P02649|APOE_HUMAN	P02649	APOE	Apolipoprotein E	HUMAN				6	3	230.819	615.563	501.822	610.619	945.98	762.311	369.63	913.972	813.771	0.171205	0.45658	0.372215	0.263322	0.407941	0.328737	0.176235	0.43577	0.387995	0.17372	0.446175	0.380105	0.389353	0.851919	0.0136318	0.313938	0.645488	0.805843	0.0615141	0.553862	3
sp|P13501|CCL5_HUMAN	P13501	CCL5	C-C motif chemokine 5	HUMAN				1	0	1.85565	21.6715	52.8254	0	0	0	0	0	0	0.0243037	0.283835	0.691862	NQ	NQ	NQ	NQ	NQ	NQ	0.0243037	0.283835	0.691862	0.0856262	2.43755	0.0137976	0.418507	NQ	NQ	NQ	NQ	1
sp|Q969I6|S38A4_HUMAN	Q969I6	SLC38A4	Sodium-coupled neutral amino acid transporter 4	HUMAN				1	1	42.3511	16.9936	19.2328	522.765	435.082	642.938	304.044	54.322	58.7427	0.538972	0.216265	0.244763	0.326568	0.271793	0.401639	0.728932	0.130235	0.140833	0.633952	0.17325	0.192798	3.65918	1.11283	0.0140102	0.820702	1.20153	1.47774	0.344934	0.37124	6
sp|P51808|DYLT3_HUMAN	P51808	DYNLT3	Dynein light chain Tctex-type 3	HUMAN				1	0	42.4037	8.68973	10.2503	0	0	0	0	0	0	0.691247	0.141656	0.167096	NQ	NQ	NQ	NQ	NQ	NQ	0.691247	0.141656	0.167096	4.87975	1.17959	0.0140388	0.759965	NQ	NQ	NQ	NQ	6
sp|Q15437|SC23B_HUMAN	Q15437	SEC23B	Protein transport protein Sec23B	HUMAN				8	15	391.122	1088.28	834.241	1467.99	1941.79	1586.97	2036.66	4517.23	3725.77	0.16905	0.470375	0.360575	0.293789	0.388611	0.3176	0.198125	0.439434	0.362441	0.183588	0.454905	0.361508	0.403574	0.794689	0.0141137	0.146452	0.755997	0.817269	0.142824	0.593996	3
sp|P50851|LRBA_HUMAN	P50851	LRBA	Lipopolysaccharide-responsive and beige-like anchor protein	HUMAN				9	9	200.507	536.783	523.499	1495.62	1725.9	1467.35	1178.78	2651.9	2225.09	0.159033	0.425751	0.415215	0.318973	0.368085	0.312943	0.194654	0.437913	0.367433	0.176844	0.431832	0.391324	0.40952	0.906195	0.0141239	0.527358	0.866575	0.850192	0.515069	0.675796	3
sp|Q96RU3|FNBP1_HUMAN	Q96RU3	FNBP1	Formin-binding protein 1	HUMAN				10	11	862.407	210.015	397.014	1868.67	1722.13	3113.39	3053.69	1707.4	2134.92	0.586897	0.142922	0.270181	0.278732	0.256874	0.464394	0.44282	0.247592	0.309588	0.514858	0.195257	0.289884	2.63682	1.48463	0.0141475	0.0341572	1.08509	1.80787	0.71479	0.0827226	6
sp|Q9UBD5-2|ORC3_HUMAN	Q9UBD5-2	ORC3	Isoform 2 of Origin recognition complex subunit 3	HUMAN				1	7	3.63986	22.434	20.3752	954.909	1010.26	1196.35	1415.51	2087.56	1869.52	0.0783624	0.482981	0.438657	0.30204	0.319549	0.37841	0.263469	0.388557	0.347974	0.170916	0.435769	0.393315	0.392216	0.902577	0.0143211	0.445191	0.945208	1.1842	0.820702	0.721448	3
sp|Q8WUP2|FBLI1_HUMAN	Q8WUP2	FBLIM1	Filamin-binding LIM protein 1	HUMAN				11	13	2698.93	646.991	629.898	2334.61	2534.78	1939.27	1587.55	922.008	902.125	0.678837	0.162731	0.158432	0.342888	0.372288	0.284824	0.465328	0.27025	0.264422	0.572082	0.216491	0.211427	2.64252	0.976611	0.0144118	0.882889	0.921031	0.765064	0.583619	0.354007	6
sp|Q6P0N0|M18BP_HUMAN	Q6P0N0	MIS18BP1	Mis18-binding protein 1	HUMAN				3	0	43.6845	143.357	219.244	0	0	0	0	0	0	0.107521	0.352848	0.539631	NQ	NQ	NQ	NQ	NQ	NQ	0.107521	0.352848	0.539631	0.304725	1.52936	0.0144727	0.578076	NQ	NQ	NQ	NQ	2
sp|O15079-2|SNPH_HUMAN	O15079-2	SNPH	Isoform 2 of Syntaphilin	HUMAN				1	0	30.6584	6.33212	8.12103	0	0	0	0	0	0	0.679613	0.140366	0.180021	NQ	NQ	NQ	NQ	NQ	NQ	0.679613	0.140366	0.180021	4.84173	1.28251	0.0144839	0.913821	NQ	NQ	NQ	NQ	6
sp|Q9NXR5|ANR10_HUMAN	Q9NXR5	ANKRD10	Ankyrin repeat domain-containing protein 10	HUMAN				2	0	13.2415	66.735	101.272	0	0	0	0	0	0	0.0730573	0.368196	0.558747	NQ	NQ	NQ	NQ	NQ	NQ	0.0730573	0.368196	0.558747	0.19842	1.51753	0.0148031	0.603401	NQ	NQ	NQ	NQ	2
sp|Q9Y4D7|PLXD1_HUMAN	Q9Y4D7	PLXND1	Plexin-D1	HUMAN				10	10	535.105	207.015	266.401	5587.7	4252.47	5963.55	3356.06	1257.22	1342.09	0.530584	0.205266	0.26415	0.353569	0.26908	0.377351	0.563535	0.211107	0.225358	0.54706	0.208186	0.244754	2.62774	1.17565	0.0149122	0.463972	1.31399	1.40238	0.133662	0.235915	6
sp|Q02539|H11_HUMAN	Q02539	HIST1H1A	Histone H1.1	HUMAN				4	4	671.948	168.386	246.22	117.001	81.4606	197.179	483.892	143.649	193.234	0.618421	0.154973	0.226606	0.295725	0.205895	0.49838	0.589555	0.175016	0.235429	0.603988	0.164995	0.231017	3.66066	1.40015	0.0149372	0.501572	1.43629	2.42055	0.122928	0.126916	6
sp|Q96RF0-2|SNX18_HUMAN	Q96RF0-2	SNX18	Isoform 2 of Sorting nexin-18	HUMAN				5	9	389.412	103.025	159.693	3792.76	2433.13	3578.77	3330.58	1741.69	1727.75	0.597138	0.157983	0.244879	0.386832	0.248161	0.365007	0.489789	0.25613	0.25408	0.543464	0.207057	0.24948	2.62471	1.20489	0.0150169	0.399316	1.5588	1.47085	0.040642	0.27232	6
sp|P10909-2|CLUS_HUMAN	P10909-2	CLU	Isoform 2 of Clusterin	HUMAN				2	5	33.9597	93.7575	188.797	1822.04	4466.33	3242.28	375.17	934.504	2362.36	0.107293	0.296218	0.596489	0.191177	0.468628	0.340195	0.10217	0.254493	0.643338	0.104731	0.275356	0.619913	0.380349	2.25132	0.0150367	0.00353388	0.407951	0.725938	1.07764e-08	0.236997	1
sp|Q8TEV9|SMCR8_HUMAN	Q8TEV9	SMCR8	Smith-Magenis syndrome chromosomal region candidate gene 8 protein	HUMAN				3	2	26.2153	80.2849	176.025	103.039	157.564	189.65	64.7268	197.439	295.511	0.0927892	0.284169	0.623042	0.228847	0.349945	0.421208	0.116065	0.354038	0.529897	0.104427	0.319103	0.576469	0.327252	1.80653	0.0150571	0.185833	0.653951	1.20364	0.230965	0.721363	2
sp|O60518|RNBP6_HUMAN	O60518	RANBP6	Ran-binding protein 6	HUMAN				9	16	261.55	936.332	700.336	4383.04	4889.35	4283.69	2247.61	4039.38	3270.06	0.137787	0.493269	0.368944	0.323327	0.360676	0.315998	0.235178	0.42266	0.342162	0.186483	0.457964	0.355553	0.407199	0.776377	0.0152931	0.104822	0.896447	0.876127	0.381824	0.718032	3
sp|P21246|PTN_HUMAN	P21246	PTN	Pleiotrophin	HUMAN				1	1	35.6364	18.2519	23.2596	105.539	149.237	96.3107	950.623	187.843	173.612	0.461923	0.236583	0.301494	0.300607	0.425072	0.274322	0.724517	0.143165	0.132318	0.59322	0.189874	0.216906	3.12428	1.14237	0.0154088	0.954143	0.707191	0.645354	0.351708	0.477841	6
sp|Q9NX58|LYAR_HUMAN	Q9NX58	LYAR	Cell growth-regulating nucleolar protein	HUMAN				9	13	389.156	1310.8	869.498	1882.23	2309.95	2042.87	2404.13	4377.24	4119.65	0.151455	0.510147	0.338398	0.301879	0.370478	0.327643	0.220541	0.401544	0.377914	0.185998	0.455846	0.358156	0.408029	0.785696	0.0155732	0.124774	0.814837	0.884379	0.216318	0.636556	3
sp|Q12841|FSTL1_HUMAN	Q12841	FSTL1	Follistatin-related protein 1	HUMAN				17	10	1154.35	545.8	475.517	2838.49	4831.25	3936.03	2408.37	723.755	815.903	0.530573	0.250866	0.218562	0.244576	0.41628	0.339144	0.610019	0.18332	0.206661	0.570296	0.217093	0.212611	2.62696	0.979355	0.015706	0.80162	0.587527	0.814701	0.000126866	0.508887	6
sp|P16402|H13_HUMAN	P16402	HIST1H1D	Histone H1.3	HUMAN				15	13	1759.23	561.906	641.348	3292.42	2693.71	3297.17	3714	1838.16	2131.02	0.593836	0.189674	0.21649	0.354661	0.290167	0.355172	0.483393	0.239245	0.277362	0.538614	0.214459	0.246926	2.5115	1.15139	0.0157064	0.366622	1.22226	1.22402	0.37663	0.588766	6
sp|Q14332|FZD2_HUMAN	Q14332	FZD2	Frizzled-2	HUMAN				2	0	256.863	71.9352	105.251	0	0	0	0	0	0	0.591783	0.165731	0.242486	NQ	NQ	NQ	NQ	NQ	NQ	0.591783	0.165731	0.242486	3.57075	1.46314	0.0157608	0.645857	NQ	NQ	NQ	NQ	6
sp|Q9NQS3-3|NECT3_HUMAN	Q9NQS3-3	NECTIN3	Isoform 3 of Nectin-3	HUMAN				0	1	0	0	0	101.504	97.7312	221.769	328.912	104.559	157.386	NQ	NQ	NQ	0.2411	0.232138	0.526762	0.55667	0.176961	0.266369	0.55667	0.176961	0.266369	3.14572	1.50524	0.0159272	0.471929	1.0386	2.26917	0.712589	0.156117	6
sp|Q9UL41|PNMA3_HUMAN	Q9UL41	PNMA3	Paraneoplastic antigen Ma3	HUMAN				1	0	3.50599	38.9401	30.4246	0	0	0	0	0	0	0.0481124	0.534373	0.417514	NQ	NQ	NQ	NQ	NQ	NQ	0.0481124	0.534373	0.417514	0.0900352	0.781316	0.0159748	0.201567	NQ	NQ	NQ	NQ	3
sp|Q86TB3|ALPK2_HUMAN	Q86TB3	ALPK2	Alpha-protein kinase 2	HUMAN				6	4	253.078	52.8451	101.645	299.372	227.29	602.521	228.759	98.6807	154.612	0.620947	0.129659	0.249394	0.265123	0.201287	0.53359	0.474552	0.20471	0.320738	0.547749	0.167185	0.285066	3.27631	1.7051	0.0162918	0.244982	1.31714	2.65089	0.164337	0.0177717	6
sp|P50148|GNAQ_HUMAN	P50148	GNAQ	Guanine nucleotide-binding protein G(q) subunit alpha	HUMAN				7	7	628.565	188.877	318.234	2355.07	2474.03	1962.86	924.294	475.016	502.472	0.553472	0.166313	0.280216	0.346744	0.364259	0.288997	0.486015	0.249774	0.264211	0.519743	0.208043	0.272214	2.49825	1.30845	0.0164747	0.480979	0.951915	0.793385	0.737512	0.416277	6
sp|P17707|DCAM_HUMAN	P17707	AMD1	S-adenosylmethionine decarboxylase proenzyme	HUMAN				6	0	74.8059	224.994	648.964	0	0	0	0	0	0	0.0788455	0.237145	0.68401	NQ	NQ	NQ	NQ	NQ	NQ	0.0788455	0.237145	0.68401	0.332479	2.88436	0.0166728	0.00875001	NQ	NQ	NQ	NQ	1
sp|P48509|CD151_HUMAN	P48509	CD151	CD151 antigen	HUMAN				7	3	877.771	345.897	419.791	1270.64	1305.99	735.244	541.602	221.785	252.55	0.5341	0.210469	0.255431	0.383662	0.394336	0.222002	0.533106	0.218306	0.248588	0.533603	0.214387	0.25201	2.48897	1.17549	0.0168554	0.706008	0.972932	0.562978	0.926718	0.111071	6
sp|P16234|PGFRA_HUMAN	P16234	PDGFRA	Platelet-derived growth factor receptor alpha	HUMAN				7	6	522.777	221.292	282.743	2452.16	2403.46	3418.08	1532.74	608.723	694.794	0.509126	0.215514	0.27536	0.29638	0.290494	0.413126	0.540409	0.214622	0.244969	0.524768	0.215068	0.260164	2.44001	1.20969	0.0168842	0.582528	1.02026	1.42215	0.962001	0.319436	6
sp|Q07092|COGA1_HUMAN	Q07092	COL16A1	Collagen alpha-1(XVI) chain	HUMAN				9	7	592.638	220.178	252.271	1502.78	1720.17	983.716	870.55	272.375	271.655	0.556422	0.206723	0.236855	0.357238	0.408915	0.233847	0.615412	0.192548	0.192039	0.585917	0.199636	0.214447	2.93493	1.07419	0.0172215	0.921105	0.873623	0.571872	0.521548	0.127646	6
sp|Q14192|FHL2_HUMAN	Q14192	FHL2	Four and a half LIM domains protein 2	HUMAN				25	14	5777.3	1415.26	1681.95	3429.87	2118.62	4047.6	3740.76	2344.48	2298.03	0.650999	0.159475	0.189525	0.357424	0.220779	0.421797	0.446217	0.279662	0.27412	0.548608	0.219569	0.231823	2.49857	1.05581	0.017597	0.479172	1.61892	1.91049	0.0280809	0.0586428	6
sp|P82970|HMGN5_HUMAN	P82970	HMGN5	High mobility group nucleosome-binding domain-containing protein 5	HUMAN				7	5	193.146	796.188	642.623	488.237	515.711	517.201	303.911	556.23	506.808	0.118352	0.487873	0.393775	0.320966	0.339027	0.340007	0.222328	0.406914	0.370758	0.17034	0.447393	0.382266	0.380739	0.85443	0.0177395	0.326486	0.946726	1.00289	0.881402	0.945246	3
sp|P38935|SMBP2_HUMAN	P38935	IGHMBP2	DNA-binding protein SMUBP-2	HUMAN				7	2	149.685	430.763	414.351	86.0204	109.565	116.779	104.679	253.076	248.498	0.150468	0.433015	0.416517	0.275384	0.35076	0.373855	0.172666	0.417442	0.409892	0.161567	0.425228	0.413205	0.379953	0.971724	0.0177504	0.57706	0.785107	1.06584	0.555219	0.878348	3
sp|Q04771|ACVR1_HUMAN	Q04771	ACVR1	Activin receptor type-1	HUMAN				1	0	33.4062	7.26956	17.8355	0	0	0	0	0	0	0.570936	0.124242	0.304822	NQ	NQ	NQ	NQ	NQ	NQ	0.570936	0.124242	0.304822	4.59535	2.45345	0.0177875	0.413452	NQ	NQ	NQ	NQ	6
sp|Q9H8M1|CQ10B_HUMAN	Q9H8M1	COQ10B	Coenzyme Q-binding protein COQ10 homolog B, mitochondrial	HUMAN				3	0	69.9493	215.157	347.494	0	0	0	0	0	0	0.110574	0.340115	0.54931	NQ	NQ	NQ	NQ	NQ	NQ	0.110574	0.340115	0.54931	0.325108	1.61507	0.0179483	0.375524	NQ	NQ	NQ	NQ	2
sp|Q9Y3M8|STA13_HUMAN	Q9Y3M8	STARD13	StAR-related lipid transfer protein 13	HUMAN				4	6	117.716	38.83	80.2625	699.942	483.431	1144.02	1555.24	779.535	922.442	0.497093	0.163973	0.338935	0.300741	0.207714	0.491545	0.477475	0.239326	0.2832	0.487284	0.201649	0.311067	2.41649	1.54262	0.0179734	0.165164	1.44786	2.36645	0.0387044	0.0231789	6
sp|Q8IUR6-3|CRERF_HUMAN	Q8IUR6-3	CREBRF	Isoform 3 of CREB3 regulatory factor	HUMAN				1	2	23.0686	98.6111	209.954	67.0111	192.407	170.029	34.1739	76.513	228.235	0.0695605	0.29735	0.63309	0.15604	0.448035	0.395925	0.100831	0.225754	0.673415	0.0851959	0.261552	0.653252	0.325732	2.4976	0.018168	0.0549974	0.348278	0.883693	0.00114973	0.868113	1
sp|O94813|SLIT2_HUMAN	O94813	SLIT2	Slit homolog 2 protein	HUMAN				2	6	52.1677	26.2633	38.597	1149.59	1068.94	941.032	1418.02	333.518	434.131	0.445771	0.224419	0.32981	0.363845	0.338319	0.297836	0.64878	0.152593	0.198626	0.547276	0.188506	0.264218	2.90323	1.40164	0.0182585	0.365927	1.07545	0.880341	0.674175	0.669803	6
sp|Q9NVV0|TM38B_HUMAN	Q9NVV0	TMEM38B	Trimeric intracellular cation channel type B	HUMAN				0	1	0	0	0	262.892	320.188	283.649	131.563	389.95	331.593	NQ	NQ	NQ	0.303315	0.369421	0.327264	0.154217	0.457095	0.388689	0.154217	0.457095	0.388689	0.337385	0.850346	0.0183	0.277179	0.821056	0.885883	0.584358	0.780973	3
sp|Q9UPQ0|LIMC1_HUMAN	Q9UPQ0	LIMCH1	LIM and calponin homology domains-containing protein 1	HUMAN				1	4	937.003	304.416	265.417	1604.67	1140.02	1438.24	1529.37	784.467	754.34	0.621835	0.202023	0.176142	0.383623	0.272542	0.343835	0.498461	0.255679	0.24586	0.560148	0.228851	0.211001	2.44765	0.922001	0.0183769	0.557825	1.40757	1.26158	0.0558401	0.581582	6
sp|Q8ND30|LIPB2_HUMAN	Q8ND30	PPFIBP2	Liprin-beta-2	HUMAN				1	5	54.0905	14.2934	22.7765	1217.85	838.235	1268.86	1466.05	888.825	757.798	0.593355	0.156794	0.24985	0.366277	0.252105	0.381618	0.470994	0.28555	0.243455	0.532175	0.221172	0.246653	2.40616	1.11521	0.0184749	0.78768	1.45287	1.51372	0.0522369	0.310641	6
sp|O95235|KI20A_HUMAN	O95235	KIF20A	Kinesin-like protein KIF20A	HUMAN				1	5	57.1072	49.991	48.1276	409.085	367.976	377.243	1662.93	170.299	244.021	0.367898	0.322053	0.310049	0.3544	0.318786	0.326814	0.800544	0.0819826	0.117473	0.584221	0.202018	0.213761	2.89193	1.05813	0.0186439	0.957372	1.11172	1.02518	0.521513	0.928685	6
sp|Q8TEM1|PO210_HUMAN	Q8TEM1	NUP210	Nuclear pore membrane glycoprotein 210	HUMAN				3	0	26.3743	126.126	105.105	0	0	0	0	0	0	0.102382	0.489609	0.408009	NQ	NQ	NQ	NQ	NQ	NQ	0.102382	0.489609	0.408009	0.209111	0.833337	0.0186751	0.236252	NQ	NQ	NQ	NQ	3
sp|P15884-2|ITF2_HUMAN	P15884-2	TCF4	Isoform SEF2-1A of Transcription factor 4	HUMAN				0	1	0	0	0	84.7142	32.4638	425.262	56.267	12.4376	39.2356	NQ	NQ	NQ	0.156173	0.0598478	0.78398	0.521279	0.115227	0.363494	0.521279	0.115227	0.363494	4.52393	3.15458	0.0188993	0.24651	2.6095	13.0996	0.000136889	8.27906e-07	2
sp|Q8TDX7|NEK7_HUMAN	Q8TDX7	NEK7	Serine/threonine-protein kinase Nek7	HUMAN				7	11	822.328	312.508	431.676	2348.39	2304.6	2444.6	3860.27	1613.82	2039.21	0.524942	0.199493	0.275565	0.330871	0.324701	0.344427	0.513791	0.214795	0.271413	0.519367	0.207144	0.273489	2.50727	1.32028	0.0189726	0.132037	1.019	1.06075	0.959651	0.923773	6
sp|P51911|CNN1_HUMAN	P51911	CNN1	Calponin-1	HUMAN				35	29	3854.33	1228.65	1350.94	15547.5	12618.2	16041.4	3031.65	1613.08	1982.2	0.599064	0.190964	0.209972	0.351698	0.285434	0.362869	0.457474	0.243413	0.299112	0.528269	0.217189	0.254542	2.4323	1.17199	0.0191081	0.319126	1.23215	1.27129	0.283253	0.317311	6
sp|Q9UM47|NOTC3_HUMAN	Q9UM47	NOTCH3	Neurogenic locus notch homolog protein 3	HUMAN				4	1	278.35	69.1632	79.5529	342.862	345.15	417.093	52.2011	22.5478	26.1264	0.651773	0.16195	0.186278	0.310253	0.312323	0.377424	0.517481	0.223521	0.258997	0.584627	0.192736	0.222637	3.03331	1.15514	0.019227	0.926512	0.99337	1.20844	0.896746	0.746652	6
sp|Q9BY50|SC11C_HUMAN	Q9BY50	SEC11C	Signal peptidase complex catalytic subunit SEC11C	HUMAN				2	1	7.38796	48.7841	48.2649	120.813	120.891	146.625	217.712	395.599	329.52	0.0707409	0.467115	0.462144	0.31111	0.311311	0.377579	0.230913	0.419586	0.3495	0.150827	0.443351	0.405822	0.340198	0.915353	0.0192827	0.425144	0.999353	1.21287	0.828504	0.711814	3
sp|P31271|HXA13_HUMAN	P31271	HOXA13	Homeobox protein Hox-A13	HUMAN				0	2	0	0	0	325.934	167.278	638.173	308.873	90.407	121.386	NQ	NQ	NQ	0.288084	0.147852	0.564064	0.593227	0.173637	0.233136	0.593227	0.173637	0.233136	3.41647	1.34266	0.0194128	0.785734	1.94846	3.81505	0.00158186	0.000903001	6
sp|Q96RT1-8|ERBIN_HUMAN	Q96RT1-8	ERBIN	Isoform 8 of Erbin	HUMAN				17	14	984.071	445.114	731.683	3954.41	3094.59	4508.97	4616.32	1657.05	2102.98	0.455405	0.205989	0.338606	0.342137	0.267745	0.390118	0.551114	0.197824	0.251062	0.503259	0.201907	0.294834	2.49254	1.46025	0.0196218	0.0421716	1.27785	1.45705	0.176228	0.192339	6
sp|O75146|HIP1R_HUMAN	O75146	HIP1R	Huntingtin-interacting protein 1-related protein	HUMAN				15	4	422.394	990.849	879.688	655.836	1062.54	826.745	661.406	1695.96	1526.12	0.184216	0.432132	0.383652	0.257684	0.41748	0.324836	0.170313	0.43671	0.392977	0.177264	0.434421	0.388315	0.408047	0.893867	0.0198518	0.409772	0.617236	0.778086	0.0391493	0.494946	3
sp|Q9H9J4|UBP42_HUMAN	Q9H9J4	USP42	Ubiquitin carboxyl-terminal hydrolase 42	HUMAN				4	0	55.0122	171.532	192.199	0	0	0	0	0	0	0.131375	0.409635	0.45899	NQ	NQ	NQ	NQ	NQ	NQ	0.131375	0.409635	0.45899	0.320711	1.12048	0.0198622	0.839846	NQ	NQ	NQ	NQ	3
sp|P17066|HSP76_HUMAN	P17066	HSPA6	Heat shock 70 kDa protein 6	HUMAN				58	64	536.045	2117.52	11799.2	3628.94	5499.9	7718.4	1936.42	2205.17	29325.9	0.0370895	0.146513	0.816397	0.215403	0.326457	0.45814	0.0578596	0.0658899	0.87625	0.0474746	0.106202	0.846324	0.447023	7.96903	0.0198863	1.51095e-71	0.659819	1.40337	0.000863348	0.162464	1
sp|Q13794|APR_HUMAN	Q13794	PMAIP1	Phorbol-12-myristate-13-acetate-induced protein 1	HUMAN				1	3	1.35644	4.0723	34.6505	122.426	592.595	3161.73	90.9276	218.225	920.257	0.0338439	0.101606	0.86455	0.0315795	0.152859	0.815562	0.0739603	0.177504	0.748536	0.0539021	0.139555	0.806543	0.386243	5.77939	0.0198917	1.68629e-05	0.206593	5.3354	1.0842e-16	5.28381e-06	1
sp|O14965|AURKA_HUMAN	O14965	AURKA	Aurora kinase A	HUMAN				3	3	4.72377	189.388	264.154	91.9733	196.18	59.3132	170.717	253.274	216.917	0.0103079	0.413271	0.576421	0.264697	0.564601	0.170702	0.266367	0.39518	0.338453	0.138338	0.404226	0.457437	0.342228	1.13164	0.020015	0.980239	0.468821	0.302341	0.0227397	0.0432319	3
sp|Q05682|CALD1_HUMAN	Q05682	CALD1	Caldesmon	HUMAN				75	52	15367.5	2828.62	3854.89	14202.8	10302.4	13500.6	14054.8	5920.79	6147.54	0.696907	0.128276	0.174817	0.3737	0.271075	0.355225	0.538022	0.226649	0.235329	0.617464	0.177463	0.205073	3.4794	1.15558	0.0200398	0.0941023	1.37859	1.31043	0.0906353	0.261975	6
sp|Q96MY1|NOL4L_HUMAN	Q96MY1	NOL4L	Nucleolar protein 4-like	HUMAN				1	3	3.5733	23.9897	19.6045	333.71	492.12	379.53	257.079	439.695	385.315	0.0757578	0.508606	0.415636	0.276855	0.408276	0.314869	0.237576	0.406339	0.356084	0.156667	0.457473	0.38586	0.342462	0.843461	0.0201006	0.263316	0.678107	0.771215	0.146655	0.472389	3
sp|Q6P444|MTFR2_HUMAN	Q6P444	MTFR2	Mitochondrial fission regulator 2	HUMAN				4	1	14.4866	162.089	126.892	63.8773	70.2192	66.3823	91.629	139.672	120.225	0.0477369	0.534122	0.418141	0.318624	0.350257	0.331119	0.260661	0.39733	0.34201	0.154199	0.465726	0.380075	0.331093	0.816092	0.0201352	0.193764	0.909685	0.945359	0.877525	0.829424	3
sp|Q9GZR7|DDX24_HUMAN	Q9GZR7	DDX24	ATP-dependent RNA helicase DDX24	HUMAN				31	24	849.639	2395.52	3560.85	2515.03	3663.24	4815.42	2345.96	4317.28	6973.56	0.124837	0.351971	0.523192	0.22877	0.333213	0.438017	0.172032	0.31659	0.511378	0.148434	0.334281	0.517285	0.44404	1.54746	0.0201961	0.000632958	0.686558	1.31452	0.00589274	0.324657	2
sp|Q9HB71|CYBP_HUMAN	Q9HB71	CACYBP	Calcyclin-binding protein	HUMAN				15	23	731.739	2094.31	2164.93	2701.65	2591.28	3565.18	5921.77	10709.6	10604.8	0.146612	0.419619	0.433768	0.304992	0.292532	0.402476	0.217423	0.393213	0.389365	0.182017	0.406416	0.411567	0.44786	1.01267	0.0201987	0.571534	1.04259	1.37584	0.885181	0.370675	3
sp|Q5T0B9|ZN362_HUMAN	Q5T0B9	ZNF362	Zinc finger protein 362	HUMAN				1	0	213.086	62.9462	107.268	0	0	0	0	0	0	0.555925	0.164222	0.279853	NQ	NQ	NQ	NQ	NQ	NQ	0.555925	0.164222	0.279853	3.3852	1.70412	0.02026	0.428069	NQ	NQ	NQ	NQ	6
sp|Q66K64|DCA15_HUMAN	Q66K64	DCAF15	DDB1- and CUL4-associated factor 15	HUMAN				1	0	7.94847	37.2441	104.989	0	0	0	0	0	0	0.0529258	0.247994	0.69908	NQ	NQ	NQ	NQ	NQ	NQ	0.0529258	0.247994	0.69908	0.213416	2.81894	0.0204023	0.0602546	NQ	NQ	NQ	NQ	1
sp|Q9Y4C1|KDM3A_HUMAN	Q9Y4C1	KDM3A	Lysine-specific demethylase 3A	HUMAN				13	5	183.41	547.465	647.447	446.316	795.549	316.419	244.51	545.114	790.237	0.133067	0.397197	0.469736	0.286415	0.510529	0.203056	0.154767	0.345039	0.500194	0.143917	0.371118	0.484965	0.387793	1.30677	0.0204664	0.483424	0.561016	0.397736	0.0308028	0.0357104	3
sp|Q9UDX5|MTFP1_HUMAN	Q9UDX5	MTFP1	Mitochondrial fission process protein 1	HUMAN				1	0	28.4273	132.954	94.3413	0	0	0	0	0	0	0.111165	0.519915	0.368921	NQ	NQ	NQ	NQ	NQ	NQ	0.111165	0.519915	0.368921	0.213813	0.709579	0.0205668	0.0873873	NQ	NQ	NQ	NQ	3
sp|Q9NU22|MDN1_HUMAN	Q9NU22	MDN1	Midasin	HUMAN				34	20	850.607	2726.76	2133	3316.91	3361.44	3545.65	2824.65	4678.35	4151.37	0.148958	0.47751	0.373531	0.324424	0.328779	0.346797	0.242369	0.401424	0.356207	0.195663	0.439467	0.364869	0.445229	0.830253	0.0207089	0.202991	0.986752	1.0548	0.887262	0.761649	3
sp|Q16644|MAPK3_HUMAN	Q16644	MAPKAPK3	MAP kinase-activated protein kinase 3	HUMAN				3	1	91.5311	216.26	358.987	139.769	97.4907	186.317	432.004	1167.96	335.404	0.137274	0.324336	0.53839	0.329973	0.23016	0.439867	0.223216	0.603481	0.173303	0.180245	0.463909	0.355846	0.388535	0.767061	0.0207704	0.12791	1.43367	1.91113	0.122928	0.258164	3
sp|Q96B23-2|CR025_HUMAN	Q96B23-2	C18orf25	Isoform 2 of Uncharacterized protein C18orf25	HUMAN				3	4	51.0586	160.01	183.443	626.752	927.185	896.7	667.699	1392.26	1708.86	0.129422	0.40559	0.464988	0.255751	0.378345	0.365905	0.177164	0.369415	0.453421	0.153293	0.387503	0.459204	0.395593	1.18504	0.0207846	0.59092	0.675973	0.967121	0.0953082	0.903631	3
sp|Q8IWE2|NXP20_HUMAN	Q8IWE2	FAM114A1	Protein NOXP20	HUMAN				5	19	1125.78	324.82	328.443	4100.92	2739.26	4687.98	8335.72	4827.98	4688.72	0.632802	0.182581	0.184617	0.355731	0.237615	0.406655	0.466924	0.270438	0.262638	0.549863	0.22651	0.223628	2.42754	0.987275	0.0208889	0.816558	1.49709	1.7114	0.0267723	0.0715568	6
sp|P61225|RAP2B_HUMAN	P61225	RAP2B	Ras-related protein Rap-2b	HUMAN				7	6	655.853	281.296	326.241	2586.22	3003.58	1808.33	1603.02	652.033	834.695	0.519121	0.222652	0.258227	0.349577	0.405992	0.24443	0.51882	0.211031	0.270149	0.518971	0.216841	0.264188	2.39332	1.21835	0.0209914	0.521982	0.861044	0.602056	0.366721	0.0933477	6
sp|Q8N5C1|FA26E_HUMAN	Q8N5C1	FAM26E	Protein FAM26E	HUMAN				5	1	213.505	61.2041	89.3223	326.83	191.25	510.798	427.411	152.718	171.32	0.586502	0.168128	0.24537	0.317657	0.185882	0.496461	0.568783	0.203231	0.227986	0.577642	0.18568	0.236678	3.11096	1.27465	0.0212156	0.722524	1.70891	2.67084	0.0119641	0.0168539	6
sp|Q8TF42|UBS3B_HUMAN	Q8TF42	UBASH3B	Ubiquitin-associated and SH3 domain-containing protein B	HUMAN				11	3	1188.17	396.518	1028.64	373.444	368.751	491.775	383.018	197.098	248.241	0.454657	0.151729	0.393614	0.302636	0.298833	0.398531	0.462383	0.237939	0.299678	0.45852	0.194834	0.346646	2.35339	1.77919	0.0212691	0.0601323	1.01273	1.33362	0.82708	0.561953	9
sp|Q9BQ52|RNZ2_HUMAN	Q9BQ52	ELAC2	Zinc phosphodiesterase ELAC protein 2	HUMAN				11	13	603.072	1947.89	1809.44	1893.54	2182.92	1693.18	1969.87	3591.25	3322.7	0.138307	0.446723	0.414971	0.32819	0.378346	0.293464	0.221737	0.404247	0.374017	0.180022	0.425485	0.394494	0.423098	0.927163	0.021381	0.741683	0.867435	0.775651	0.393484	0.376824	3
sp|Q86UA6-8|RIP_HUMAN	Q86UA6-8	RPAIN	Isoform 8 of RPA-interacting protein	HUMAN				1	2	72.8634	259.411	464.624	133.272	180	162.44	158.72	339.341	242.842	0.0914337	0.325526	0.58304	0.280153	0.378381	0.341466	0.214226	0.458009	0.327765	0.15283	0.391768	0.455403	0.390103	1.16243	0.0214026	0.86603	0.740399	0.902441	0.429909	0.896773	3
sp|O96005|CLPT1_HUMAN	O96005	CLPTM1	Cleft lip and palate transmembrane protein 1	HUMAN				9	12	179.043	585.425	448.015	2107.82	2148.83	2035.53	1794.5	2867.73	2367.47	0.147666	0.482831	0.369502	0.334991	0.341508	0.323502	0.255274	0.407945	0.336781	0.20147	0.445388	0.353142	0.452347	0.792886	0.0215676	0.103121	0.980917	0.947276	0.864979	0.797074	3
sp|Q8TAD8|SNIP1_HUMAN	Q8TAD8	SNIP1	Smad nuclear-interacting protein 1	HUMAN				7	2	228.06	678.244	882.795	166.239	278.991	227.812	134.265	298.425	428.756	0.127472	0.379098	0.49343	0.246997	0.414522	0.338481	0.15586	0.346424	0.497717	0.141666	0.362761	0.495573	0.390522	1.36612	0.0216006	0.402847	0.595859	0.816557	0.0646174	0.66137	2
sp|Q6WKZ4|RFIP1_HUMAN	Q6WKZ4	RAB11FIP1	Rab11 family-interacting protein 1	HUMAN				3	3	79.2361	414.059	337.45	200.664	438.538	150.61	154.599	242.664	204.264	0.0953796	0.498419	0.406202	0.254066	0.555244	0.190691	0.25701	0.403414	0.339576	0.176195	0.450916	0.372889	0.390749	0.826958	0.0216483	0.175033	0.457575	0.343436	0.00282181	0.0246157	3
sp|Q16270|IBP7_HUMAN	Q16270	IGFBP7	Insulin-like growth factor-binding protein 7	HUMAN				14	9	843.242	401.338	482.488	2914.89	4455.72	2438.75	3232.68	1112.02	1435.2	0.488251	0.232381	0.279368	0.297154	0.454231	0.248615	0.559297	0.192394	0.248309	0.523774	0.212388	0.263838	2.46612	1.24225	0.0217327	0.32696	0.654191	0.547331	0.0060143	0.0313307	6
sp|Q9BT23|LIMD2_HUMAN	Q9BT23	LIMD2	LIM domain-containing protein 2	HUMAN				1	0	339.17	114.95	111.457	0	0	0	0	0	0	0.599688	0.203244	0.197068	NQ	NQ	NQ	NQ	NQ	NQ	0.599688	0.203244	0.197068	2.95058	0.969615	0.0221201	0.566328	NQ	NQ	NQ	NQ	6
sp|P29279|CTGF_HUMAN	P29279	CTGF	Connective tissue growth factor	HUMAN				10	18	449.9	151.667	225.436	4620.17	2961.56	4921.97	1375.94	746.091	1458.81	0.544013	0.183394	0.272593	0.369504	0.236854	0.393641	0.384252	0.208356	0.407392	0.464132	0.195875	0.339993	2.36953	1.73576	0.0222552	0.0508534	1.56005	1.66195	0.0133351	0.0870564	9
sp|Q96CC6|RHDF1_HUMAN	Q96CC6	RHBDF1	Inactive rhomboid protein 1	HUMAN				5	3	437.408	148.782	247.954	421.261	307.209	325.556	235.768	82.1812	115.064	0.52438	0.178365	0.297256	0.399668	0.291462	0.308869	0.544483	0.189789	0.265728	0.534431	0.184077	0.281492	2.9033	1.52921	0.0226214	0.411518	1.37125	1.05972	0.116604	0.98702	6
sp|O00148|DX39A_HUMAN	O00148	DDX39A	ATP-dependent RNA helicase DDX39A	HUMAN				6	12	69.3746	216.983	176.261	1893.76	2409.4	1483.87	2197.26	3585.36	3164.18	0.149961	0.469032	0.381007	0.327242	0.416345	0.256413	0.245592	0.400742	0.353666	0.197776	0.434887	0.367337	0.454777	0.844672	0.0227388	0.2445	0.785987	0.615865	0.155997	0.108075	3
sp|Q96CN4-2|EVI5L_HUMAN	Q96CN4-2	EVI5L	Isoform 2 of EVI5-like protein	HUMAN				2	5	52.2037	13.4807	25.4841	701.034	492.811	705.663	869.519	296.692	432.435	0.572606	0.147866	0.279528	0.369061	0.259441	0.371498	0.54391	0.185589	0.270501	0.558258	0.166728	0.275014	3.34832	1.64948	0.022863	0.264716	1.42252	1.43191	0.0582093	0.402295	6
sp|O14787|TNPO2_HUMAN	O14787	TNPO2	Transportin-2	HUMAN				7	11	363.259	785.949	686.348	1968.99	1815.33	2376.13	1696.51	3774.79	2926.9	0.197901	0.42818	0.373918	0.319618	0.294675	0.385707	0.202008	0.449476	0.348515	0.199955	0.438828	0.361217	0.455656	0.823139	0.0231747	0.17572	1.08465	1.30892	0.71479	0.458022	3
sp|Q5GLZ8|HERC4_HUMAN	Q5GLZ8	HERC4	Probable E3 ubiquitin-protein ligase HERC4	HUMAN				10	20	468.458	162.043	412.074	3893.91	2679.79	5034.43	6106.24	3051.66	3695.33	0.449328	0.155426	0.395246	0.335447	0.230854	0.433699	0.475074	0.237424	0.287502	0.462201	0.196425	0.341374	2.35307	1.73794	0.0232846	0.00212246	1.45307	1.87867	0.0405637	0.0365572	6
sp|Q04756|HGFA_HUMAN	Q04756	HGFAC	Hepatocyte growth factor activator	HUMAN				0	1	0	0	0	47.3398	58.3913	49.4762	104.65	35.5021	63.7092	NQ	NQ	NQ	0.30501	0.376215	0.318775	0.51334	0.174148	0.312512	0.51334	0.174148	0.312512	2.94772	1.79452	0.0233559	0.374784	0.810734	0.847321	0.600173	0.678871	6
sp|O95900|TRUB2_HUMAN	O95900	TRUB2	Probable tRNA pseudouridine synthase 2	HUMAN				2	0	15.5967	70.7423	62.3774	0	0	0	0	0	0	0.104876	0.475686	0.419438	NQ	NQ	NQ	NQ	NQ	NQ	0.104876	0.475686	0.419438	0.220473	0.881755	0.0234486	0.317311	NQ	NQ	NQ	NQ	3
sp|P06753|TPM3_HUMAN	P06753	TPM3	Tropomyosin alpha-3 chain	HUMAN				58	34	16759.4	2633.43	2824.42	11935.1	8807.44	9948.26	9312.11	4780.62	4889.47	0.754341	0.118531	0.127128	0.388882	0.286973	0.324145	0.490571	0.251848	0.257582	0.622456	0.185189	0.192355	3.36119	1.03869	0.023565	0.436105	1.35512	1.12953	0.107165	0.599352	6
sp|O94854|K0754_HUMAN	O94854	KIAA0754	Uncharacterized protein KIAA0754	HUMAN				1	0	20.8292	4.88462	12.0903	0	0	0	0	0	0	0.550977	0.129209	0.319814	NQ	NQ	NQ	NQ	NQ	NQ	0.550977	0.129209	0.319814	4.26425	2.47518	0.0236606	0.406654	NQ	NQ	NQ	NQ	6
sp|O95359-3|TACC2_HUMAN	O95359-3	TACC2	Isoform 3 of Transforming acidic coiled-coil-containing protein 2	HUMAN				8	9	162.504	402.462	344.49	1068.43	1331.96	737.029	797.286	1844.15	1849.56	0.178683	0.44253	0.378787	0.340544	0.42454	0.234916	0.17753	0.410633	0.411837	0.178106	0.426582	0.395312	0.41752	0.926697	0.023849	0.549843	0.80215	0.553342	0.317311	0.101326	3
sp|O14657|TOR1B_HUMAN	O14657	TOR1B	Torsin-1B	HUMAN				6	5	206.033	640.472	503.253	1949.74	1990.31	2032.3	1672.16	2696.54	2474.36	0.152644	0.474509	0.372847	0.326461	0.333254	0.340285	0.244359	0.394054	0.361587	0.198502	0.434282	0.367217	0.45708	0.845573	0.0238939	0.247698	0.979616	1.0211	0.864979	0.982541	3
sp|P41271-2|NBL1_HUMAN	P41271-2	NBL1	Isoform 2 of Neuroblastoma suppressor of tumorigenicity 1	HUMAN				2	0	33.5453	151.474	61.4545	0	0	0	0	0	0	0.136101	0.614564	0.249335	NQ	NQ	NQ	NQ	NQ	NQ	0.136101	0.614564	0.249335	0.221459	0.40571	0.0238961	0.000408224	NQ	NQ	NQ	NQ	3
sp|P46934-4|NEDD4_HUMAN	P46934-4	NEDD4	Isoform 4 of E3 ubiquitin-protein ligase NEDD4	HUMAN				5	7	363.471	153.323	219.431	1164.68	621.158	1446.93	1645.6	713.411	905.002	0.493696	0.208255	0.298049	0.360273	0.192144	0.447583	0.504165	0.218569	0.277266	0.498931	0.213412	0.287658	2.33788	1.3479	0.0240613	0.310115	1.87501	2.32941	0.00101892	0.0301575	6
sp|P34741|SDC2_HUMAN	P34741	SDC2	Syndecan-2	HUMAN				4	4	135.599	59.7889	109.762	873.35	565.193	932.715	815.514	171.887	217.481	0.444369	0.195933	0.359698	0.368306	0.238352	0.393342	0.676841	0.142659	0.1805	0.560605	0.169296	0.270099	3.31139	1.59542	0.0240679	0.305278	1.54522	1.65026	0.0167869	0.191802	6
sp|Q9NR99|MXRA5_HUMAN	Q9NR99	MXRA5	Matrix-remodeling-associated protein 5	HUMAN				25	46	2756.21	1117.73	999.723	23381.7	21655.9	17628.5	17807.7	3792.73	3955.82	0.565531	0.229341	0.205128	0.373116	0.345576	0.281308	0.696804	0.148407	0.154789	0.631168	0.188874	0.179958	3.34174	0.952794	0.0242069	0.956882	1.07969	0.814028	0.802065	0.393966	6
sp|Q14164|IKKE_HUMAN	Q14164	IKBKE	Inhibitor of nuclear factor kappa-B kinase subunit epsilon	HUMAN				1	3	32.3241	6.39409	10.5066	389.085	460.855	413.456	409.635	209.411	232.85	0.656663	0.129896	0.213442	0.307968	0.364775	0.327258	0.480851	0.245817	0.273332	0.568757	0.187856	0.243387	3.02761	1.2956	0.0242819	0.688918	0.844268	0.89715	0.596299	0.70074	6
sp|Q03135|CAV1_HUMAN	Q03135	CAV1	Caveolin-1	HUMAN				23	10	5589.77	2445.94	2210.94	2760.72	2160.68	2470.43	2949.28	1207.76	1127.56	0.545522	0.238706	0.215772	0.373483	0.292307	0.334211	0.55809	0.228543	0.213367	0.551806	0.233625	0.214569	2.36193	0.918437	0.0245011	0.720088	1.27771	1.14336	0.234805	0.744217	6
sp|Q7L622|G2E3_HUMAN	Q7L622	G2E3	G2/M phase-specific E3 ubiquitin-protein ligase	HUMAN				0	1	0	0	0	163.378	220.106	139.381	117.47	40.2492	86.5285	NQ	NQ	NQ	0.312467	0.420962	0.266572	0.480946	0.164788	0.354265	0.480946	0.164788	0.354265	2.91857	2.14982	0.024529	0.199109	0.742268	0.633245	0.331854	0.317404	6
sp|Q13219|PAPP1_HUMAN	Q13219	PAPPA	Pappalysin-1	HUMAN				1	0	60.1533	14.254	43.6663	0	0	0	0	0	0	0.509456	0.120721	0.369823	NQ	NQ	NQ	NQ	NQ	NQ	0.509456	0.120721	0.369823	4.2201	3.06344	0.0245987	0.2631	NQ	NQ	NQ	NQ	6
sp|Q9BV94|EDEM2_HUMAN	Q9BV94	EDEM2	ER degradation-enhancing alpha-mannosidase-like protein 2	HUMAN				5	0	100.647	294.184	247.301	0	0	0	0	0	0	0.156738	0.458137	0.385125	NQ	NQ	NQ	NQ	NQ	NQ	0.156738	0.458137	0.385125	0.342121	0.840632	0.0246507	0.240103	NQ	NQ	NQ	NQ	3
sp|Q9BPY3|F118B_HUMAN	Q9BPY3	FAM118B	Protein FAM118B	HUMAN				4	4	83.885	250.977	203.686	1399.97	1307.23	1593.37	1154.02	2229.75	2117.93	0.155761	0.466026	0.378213	0.325532	0.303967	0.370502	0.209757	0.405284	0.384959	0.182759	0.435655	0.381586	0.419505	0.875892	0.024757	0.341227	1.07095	1.21889	0.654338	0.648733	3
sp|Q63HQ0|AP1AR_HUMAN	Q63HQ0	AP1AR	AP-1 complex-associated regulatory protein	HUMAN				1	2	27.6021	89.2369	71.0284	102.472	128.887	74.9815	88.802	234.755	199.057	0.146923	0.474999	0.378077	0.334504	0.42073	0.244766	0.169919	0.449193	0.380888	0.158421	0.462096	0.379483	0.342831	0.821219	0.0249642	0.202967	0.795055	0.581763	0.572648	0.373879	3
sp|Q8WWI1-3|LMO7_HUMAN	Q8WWI1-3	LMO7	Isoform 3 of LIM domain only protein 7	HUMAN				0	3	0	0	0	1454.91	1140.8	1016.34	1046.31	318.647	318.615	NQ	NQ	NQ	0.402793	0.315832	0.281375	0.621483	0.189268	0.189249	0.621483	0.189268	0.189249	3.28361	0.9999	0.0250195	0.67358	1.27534	0.890901	0.160886	0.701073	6
sp|O95433|AHSA1_HUMAN	O95433	AHSA1	Activator of 90 kDa heat shock protein ATPase homolog 1	HUMAN				11	18	634.012	1458.14	1606.54	1839.67	1812	2509.99	3313.21	6994.72	6823.52	0.171415	0.39423	0.434354	0.298567	0.294077	0.407356	0.193399	0.408297	0.398304	0.182407	0.401264	0.416329	0.454582	1.03754	0.0251008	0.559258	1.01527	1.3852	0.959651	0.359527	3
sp|Q7Z4N8-3|P4HA3_HUMAN	Q7Z4N8-3	P4HA3	Isoform 3 of Prolyl 4-hydroxylase subunit alpha-3	HUMAN				2	1	77.4667	9.56525	21.2526	311.362	363.307	271.321	100.738	67.9824	106.637	0.715399	0.0883344	0.196266	0.329139	0.38405	0.286811	0.365844	0.246888	0.387269	0.540621	0.167611	0.291767	3.22545	1.74074	0.0252648	0.401503	0.857022	0.746808	0.70949	0.526753	6
sp|O94992|HEXI1_HUMAN	O94992	HEXIM1	Protein HEXIM1	HUMAN				5	6	159.28	382.621	455.044	596.623	790.521	893.587	490.931	1241.87	1396.82	0.159768	0.383794	0.456438	0.261593	0.346609	0.391798	0.156866	0.396811	0.446322	0.158317	0.390303	0.45138	0.405626	1.15649	0.0253759	0.654814	0.754721	1.13038	0.302248	0.814932	3
sp|Q63HR2-4|TNS2_HUMAN	Q63HR2-4	TNS2	Isoform 4 of Tensin-2	HUMAN				3	9	154.999	50.9774	76.6801	1419.33	1303.1	1224.97	2814.41	1429.48	1511.61	0.548365	0.180351	0.271284	0.359561	0.330116	0.310323	0.488995	0.248368	0.262637	0.51868	0.21436	0.266961	2.41967	1.24539	0.0254716	0.366642	1.08919	0.940041	0.612574	0.805793	6
sp|P52569-3|CTR2_HUMAN	P52569-3	SLC7A2	Isoform 3 of Cationic amino acid transporter 2	HUMAN				1	0	6.99686	65.798	40.7679	0	0	0	0	0	0	0.0616123	0.579397	0.35899	NQ	NQ	NQ	NQ	NQ	NQ	0.0616123	0.579397	0.35899	0.106339	0.619592	0.025495	0.0681393	NQ	NQ	NQ	NQ	3
sp|O75962|TRIO_HUMAN	O75962	TRIO	Triple functional domain protein	HUMAN				26	29	2793.77	975.925	1426	6645.94	4617.98	6548.63	8471.82	4346.27	4848.87	0.537709	0.187833	0.274458	0.373104	0.259254	0.367641	0.479529	0.246011	0.27446	0.508619	0.216922	0.274459	2.34471	1.26524	0.0255533	0.0465819	1.43914	1.41807	0.0426106	0.150243	6
sp|O95528|GTR10_HUMAN	O95528	SLC2A10	Solute carrier family 2, facilitated glucose transporter member 10	HUMAN				1	1	55.8872	22.2047	18.0438	569.415	343.743	1004.5	546.46	150.33	183.73	0.581336	0.230973	0.187691	0.296933	0.179252	0.523816	0.620611	0.170728	0.208661	0.600974	0.20085	0.198176	2.99215	0.986684	0.0257277	0.614973	1.65651	2.92224	0.00804718	0.00786058	6
sp|Q9HCL0|PCD18_HUMAN	Q9HCL0	PCDH18	Protocadherin-18	HUMAN				3	2	271.052	35.7273	58.8713	113.889	93.1105	132.897	69.5344	51.0971	45.4317	0.741287	0.0977087	0.161004	0.33507	0.273938	0.390992	0.418723	0.307697	0.273581	0.580005	0.202703	0.217292	2.86136	1.07198	0.0257695	0.880182	1.22316	1.4273	0.339889	0.520878	6
sp|Q9Y4F1-2|FARP1_HUMAN	Q9Y4F1-2	FARP1	Isoform 2 of FERM, RhoGEF and pleckstrin domain-containing protein 1	HUMAN				18	21	2700.12	935.187	1087.6	9054.58	6423.26	8330.72	5847.89	3062.49	3308.59	0.571707	0.198011	0.230282	0.380308	0.269788	0.349905	0.478591	0.250634	0.270775	0.525149	0.224323	0.250528	2.34104	1.11682	0.0257831	0.268825	1.40965	1.29696	0.0632515	0.280025	6
sp|Q8TEQ6|GEMI5_HUMAN	Q8TEQ6	GEMIN5	Gem-associated protein 5	HUMAN				20	21	1090.51	3312.33	2426.33	2903.92	3102.73	2798.02	3464.71	5690.15	4857.38	0.159684	0.485026	0.355289	0.329816	0.352396	0.317788	0.247263	0.406084	0.346652	0.203474	0.445555	0.350971	0.456675	0.787716	0.0261735	0.0801758	0.935924	0.901791	0.623872	0.661945	3
sp|Q9ULQ1-3|TPC1_HUMAN	Q9ULQ1-3	TPCN1	Isoform 3 of Two pore calcium channel protein 1	HUMAN				2	4	194.364	59.1146	80.4931	2817.61	2447.92	2252.7	2541.07	1406.55	1474.25	0.581977	0.177005	0.241018	0.374771	0.325598	0.299631	0.46867	0.259421	0.271909	0.525324	0.218213	0.256463	2.40739	1.17529	0.0262198	0.521114	1.15102	0.92025	0.544274	0.713162	6
sp|P12110|CO6A2_HUMAN	P12110	COL6A2	Collagen alpha-2(VI) chain	HUMAN				38	38	4014.81	2067.1	2347.9	13844.4	17436.5	7881.96	6677.84	2390.17	2365.13	0.476264	0.245213	0.278523	0.353508	0.445231	0.201261	0.584077	0.209056	0.206866	0.53017	0.227135	0.242695	2.33417	1.06851	0.0262202	0.428161	0.793988	0.452037	0.0523602	0.000670038	6
sp|A2RU67|F234B_HUMAN	A2RU67	FAM234B	Protein FAM234B	HUMAN				4	1	146.642	481.797	364.191	303.493	470.45	286.117	175.5	339.151	303.444	0.147731	0.485374	0.366895	0.286298	0.443796	0.269906	0.214522	0.414562	0.370916	0.181126	0.449968	0.368906	0.402532	0.819849	0.0265856	0.171015	0.645112	0.608177	0.094185	0.213693	3
sp|P10644|KAP0_HUMAN	P10644	PRKAR1A	cAMP-dependent protein kinase type I-alpha regulatory subunit	HUMAN				10	10	942.223	288.131	547.088	2233.25	1322.81	2810.48	2891.67	1633.77	2004.87	0.530101	0.162104	0.307795	0.350779	0.207776	0.441445	0.442808	0.250182	0.30701	0.486455	0.206143	0.307402	2.35979	1.49121	0.0266364	0.032252	1.68826	2.12462	0.00990115	0.0256463	6
sp|Q15746|MYLK_HUMAN	Q15746	MYLK	Myosin light chain kinase, smooth muscle	HUMAN				67	65	7552.22	1705.2	2525.63	24920.7	20694.4	25979.9	13501.1	5441.48	6727.38	0.640939	0.144716	0.214345	0.348079	0.289048	0.362873	0.525949	0.211979	0.262073	0.583444	0.178348	0.238209	3.27138	1.33564	0.0266915	0.00385343	1.20422	1.25541	0.353488	0.342356	6
sp|Q92754|AP2C_HUMAN	Q92754	TFAP2C	Transcription factor AP-2 gamma	HUMAN				1	0	3.58738	33.1582	71.8944	0	0	0	0	0	0	0.0330208	0.305211	0.661768	NQ	NQ	NQ	NQ	NQ	NQ	0.0330208	0.305211	0.661768	0.10819	2.16823	0.0267188	0.515589	NQ	NQ	NQ	NQ	1
sp|P54646|AAPK2_HUMAN	P54646	PRKAA2	5'-AMP-activated protein kinase catalytic subunit alpha-2	HUMAN				2	1	25.3271	130.148	101.672	217.339	247.549	185.949	79.5641	143.978	160.779	0.0984926	0.506122	0.395385	0.333938	0.380354	0.285708	0.207025	0.37463	0.418345	0.152759	0.440376	0.406865	0.346882	0.923904	0.0268045	0.437232	0.877964	0.751163	0.770322	0.533631	3
sp|O94955|RHBT3_HUMAN	O94955	RHOBTB3	Rho-related BTB domain-containing protein 3	HUMAN				1	2	41.5972	7.35227	19.6934	400.706	249.809	783.799	185.87	94.3467	151.051	0.605995	0.107109	0.286896	0.279371	0.174166	0.546463	0.430984	0.218766	0.35025	0.51849	0.162938	0.318573	3.18214	1.95518	0.0268432	0.274542	1.60405	3.13759	0.0225479	0.00537994	6
sp|Q96HC4|PDLI5_HUMAN	Q96HC4	PDLIM5	PDZ and LIM domain protein 5	HUMAN				25	15	2856.02	838.594	1022.64	3198.43	2005.79	2805.64	2933.8	1846.24	1838.09	0.605441	0.177772	0.216787	0.399312	0.250415	0.350273	0.443298	0.278967	0.277735	0.52437	0.228369	0.247261	2.29615	1.08273	0.0268621	0.562722	1.5946	1.39877	0.0339161	0.344485	6
sp|Q86YL5-2|TDRP_HUMAN	Q86YL5-2	TDRP	Isoform 2 of Testis development-related protein	HUMAN				1	2	31.4605	73.0894	122.778	228.721	265.572	319.884	325.79	929.995	989.092	0.138392	0.321515	0.540093	0.280923	0.326185	0.392893	0.145126	0.414274	0.4406	0.141759	0.367895	0.490346	0.385326	1.33284	0.0272198	0.452147	0.861238	1.20451	0.736306	0.743359	3
sp|Q86SQ7|SDCG8_HUMAN	Q86SQ7	SDCCAG8	Serologically defined colon cancer antigen 8	HUMAN				1	3	69.6671	8.24149	32.4128	210.885	209.882	384.705	418.403	313.285	351.116	0.631493	0.0747044	0.293803	0.261815	0.26057	0.477614	0.386407	0.289328	0.324265	0.50895	0.182016	0.309034	2.79618	1.69784	0.0273451	0.273451	1.00478	1.83296	0.799301	0.262744	6
sp|Q96BA8|CR3L1_HUMAN	Q96BA8	CREB3L1	Cyclic AMP-responsive element-binding protein 3-like protein 1	HUMAN				1	2	41.4109	15.1292	25.5111	416.056	273.081	846.824	435.077	135.919	275.769	0.504696	0.184387	0.310917	0.270877	0.177792	0.551332	0.51381	0.160516	0.325674	0.509253	0.172452	0.318295	2.95302	1.84571	0.02743	0.1668	1.52356	3.101	0.0460918	0.00588863	6
sp|P21980|TGM2_HUMAN	P21980	TGM2	Protein-glutamine gamma-glutamyltransferase 2	HUMAN				46	26	6844.06	2216.59	2280.39	8220.13	6689.78	7515.21	4381.44	2486.73	2254.77	0.603477	0.195448	0.201074	0.366559	0.298316	0.335125	0.480266	0.272579	0.247154	0.541872	0.234014	0.224114	2.31555	0.957696	0.0274425	0.986919	1.22876	1.12339	0.283253	0.614655	6
sp|Q9BX40|LS14B_HUMAN	Q9BX40	LSM14B	Protein LSM14 homolog B	HUMAN				1	4	9.79343	41.1675	22.7288	353.446	438.922	453.851	447.353	695.939	636.333	0.132901	0.55866	0.308439	0.283615	0.352203	0.364182	0.251375	0.39106	0.357566	0.192138	0.47486	0.333002	0.40462	0.701265	0.0275375	0.0344526	0.80526	1.03401	0.460659	0.943758	3
sp|Q68DK2|ZFY26_HUMAN	Q68DK2	ZFYVE26	Zinc finger FYVE domain-containing protein 26	HUMAN				3	2	21.7832	71.3745	68.5871	276.753	341.573	295.809	112.296	267.946	257.82	0.134676	0.441278	0.424045	0.302748	0.373657	0.323595	0.175996	0.419937	0.404067	0.155336	0.430608	0.414056	0.360737	0.961562	0.0276265	0.545698	0.810231	0.866021	0.561194	0.745046	3
sp|Q9UMS6-2|SYNP2_HUMAN	Q9UMS6-2	SYNPO2	Isoform 2 of Synaptopodin-2	HUMAN				34	30	6847.54	2188.77	2630.2	9664.66	9158.41	9406.54	2668.37	1541.19	1642.73	0.58694	0.187611	0.225449	0.342359	0.324426	0.333215	0.455953	0.263348	0.280699	0.521446	0.22548	0.253074	2.31261	1.12238	0.0276411	0.253881	1.05528	1.02709	0.9013	0.885769	6
sp|Q71RC2-4|LARP4_HUMAN	Q71RC2-4	LARP4	Isoform 4 of La-related protein 4	HUMAN				18	10	276.302	756.67	1039.43	1100.59	1311.61	1143.61	1304.92	2320.58	2620.85	0.133324	0.365117	0.501559	0.30952	0.368864	0.321617	0.20891	0.371509	0.419581	0.171117	0.368313	0.46057	0.464597	1.25049	0.0279765	0.22143	0.839116	0.871912	0.441733	0.651606	3
sp|Q4KMQ2-2|ANO6_HUMAN	Q4KMQ2-2	ANO6	Isoform 2 of Anoctamin-6	HUMAN				9	9	1448.02	585.39	648.588	3803.34	2983.76	4085.8	2878.82	1301.04	1372.63	0.539903	0.218267	0.24183	0.3498	0.274422	0.375778	0.518474	0.234317	0.24721	0.529188	0.226292	0.24452	2.33852	1.08055	0.0279848	0.645021	1.27468	1.36935	0.176228	0.266373	6
sp|P24468|COT2_HUMAN	P24468	NR2F2	COUP transcription factor 2	HUMAN				4	2	181.816	48.673	67.361	355.894	304.094	455.477	88.731	33.7053	59.2619	0.610428	0.163415	0.226157	0.319054	0.272616	0.408329	0.488343	0.185502	0.326156	0.549385	0.174458	0.276156	3.1491	1.58294	0.0281193	0.527776	1.17034	1.49782	0.37109	0.377486	6
sp|Q9UPQ0-3|LIMC1_HUMAN	Q9UPQ0-3	LIMCH1	Isoform 3 of LIM and calponin homology domains-containing protein 1	HUMAN				18	16	1914.06	677.836	608.782	5577.03	4692.87	4346.97	3460.26	1799.88	1882.38	0.598017	0.211779	0.190204	0.381547	0.321059	0.297394	0.484459	0.251995	0.263546	0.541238	0.231887	0.226875	2.33406	0.978387	0.0282763	0.935281	1.1884	0.926292	0.351305	0.895224	6
sp|Q8N5H3|FA89B_HUMAN	Q8N5H3	FAM89B	Protein FAM89B	HUMAN				1	0	25.0372	6.1667	13.0429	0	0	0	0	0	0	0.565852	0.139371	0.294777	NQ	NQ	NQ	NQ	NQ	NQ	0.565852	0.139371	0.294777	4.06006	2.11506	0.0283716	0.537581	NQ	NQ	NQ	NQ	6
sp|Q9H5V8|CDCP1_HUMAN	Q9H5V8	CDCP1	CUB domain-containing protein 1	HUMAN				5	2	88.9349	304.41	218.601	426.933	384.772	544.571	69.995	158.493	125.496	0.145331	0.497446	0.357222	0.314783	0.283697	0.401519	0.197735	0.44774	0.354525	0.171533	0.472593	0.355874	0.362962	0.753024	0.0286599	0.117873	1.10957	1.41531	0.566323	0.43196	3
sp|Q13438|OS9_HUMAN	Q13438	OS9	Protein OS-9	HUMAN				20	16	759.578	2222.2	2586.66	2738.92	4180.87	3614.48	1061.44	1893.95	3060.39	0.136408	0.399071	0.464522	0.260001	0.396883	0.343116	0.176443	0.31483	0.508727	0.156425	0.35695	0.486624	0.438227	1.36328	0.028722	0.0729688	0.655108	0.864528	0.00203113	0.677409	2
sp|Q9Y624|JAM1_HUMAN	Q9Y624	F11R	Junctional adhesion molecule A	HUMAN				3	2	13.1703	359.477	206.331	80.1698	75.9571	109.916	136.857	147.999	124.82	0.0227475	0.620882	0.35637	0.301342	0.285507	0.413151	0.334061	0.361258	0.304681	0.178404	0.49107	0.330525	0.363297	0.673072	0.0288181	0.045034	1.05546	1.44708	0.756836	0.548417	3
sp|O00418|EF2K_HUMAN	O00418	EEF2K	Eukaryotic elongation factor 2 kinase	HUMAN				3	6	262.13	81.7204	100.634	1139.81	1045.63	1646.46	1941.21	1188.96	1203.6	0.58974	0.183854	0.226406	0.297453	0.272875	0.429672	0.447926	0.274348	0.277726	0.518833	0.229101	0.252066	2.26465	1.10024	0.0288479	0.793165	1.09007	1.57461	0.612574	0.243528	6
sp|Q9BYX2|TBD2A_HUMAN	Q9BYX2	TBC1D2	TBC1 domain family member 2A	HUMAN				3	13	165.968	46.4622	89.2346	2514.67	1665.19	2852.51	4523.6	2769.57	2673.34	0.550173	0.15402	0.295808	0.357585	0.236789	0.405626	0.45388	0.277888	0.268232	0.502026	0.215954	0.28202	2.3247	1.30593	0.0288994	0.147316	1.51014	1.71303	0.0433264	0.116551	6
sp|Q07617|SPAG1_HUMAN	Q07617	SPAG1	Sperm-associated antigen 1	HUMAN				1	2	20.0858	41.0104	39.0275	336.356	394.193	367.406	438.741	1319.31	1091.12	0.200609	0.409597	0.389793	0.306348	0.359025	0.334627	0.153989	0.463051	0.38296	0.177299	0.436324	0.386377	0.406348	0.885527	0.0291154	0.422631	0.853277	0.932044	0.621283	0.764182	3
sp|P14543|NID1_HUMAN	P14543	NID1	Nidogen-1	HUMAN				11	11	596.791	154.91	207.823	1880.88	2986.87	1405.28	1079.74	820.375	975.486	0.621966	0.161445	0.21659	0.299836	0.476145	0.224019	0.375482	0.285289	0.339229	0.498724	0.223367	0.277909	2.23276	1.24419	0.0294122	0.51786	0.629717	0.470486	0.00696254	0.0142452	6
sp|Q9BR39|JPH2_HUMAN	Q9BR39	JPH2	Junctophilin-2	HUMAN				5	7	701.716	272.349	324.557	1479.85	1856.52	1223.89	1064.79	548.46	568.771	0.540354	0.209721	0.249924	0.32451	0.407108	0.268381	0.487982	0.251355	0.260663	0.514168	0.230538	0.255294	2.2303	1.10738	0.0296084	0.806417	0.797111	0.659238	0.252833	0.246897	6
sp|Q9Y2B1|TMEM5_HUMAN	Q9Y2B1	TMEM5	Transmembrane protein 5	HUMAN				1	1	1.86048	18.6973	13.1342	266.318	405.663	169.168	157.52	215.739	206.051	0.0552203	0.554948	0.389831	0.316612	0.482272	0.201116	0.27191	0.372406	0.355684	0.163565	0.463677	0.372758	0.352756	0.803916	0.029638	0.172932	0.656501	0.417017	0.143255	0.0651921	3
sp|O14832|PAHX_HUMAN	O14832	PHYH	Phytanoyl-CoA dioxygenase, peroxisomal	HUMAN				3	2	104.857	246.015	179.862	153.719	146.842	168.527	260.775	662.296	457.972	0.19757	0.463538	0.338893	0.327698	0.313037	0.359265	0.188825	0.479562	0.331613	0.193197	0.47155	0.335253	0.409707	0.71096	0.0299577	0.0404433	1.04683	1.14768	0.712589	0.781843	3
sp|Q8WUF5|IASPP_HUMAN	Q8WUF5	PPP1R13L	RelA-associated inhibitor	HUMAN				5	6	244.63	66.2186	139.749	407.554	509.682	422.488	979.415	489.322	536.536	0.542901	0.146957	0.310142	0.304207	0.380438	0.315355	0.48842	0.244017	0.267563	0.51566	0.195487	0.288852	2.63782	1.4776	0.0300369	0.287415	0.799624	0.828925	0.440439	0.576081	6
sp|Q9UP38|FZD1_HUMAN	Q9UP38	FZD1	Frizzled-1	HUMAN				3	2	178.812	57.8495	72.7503	104.337	81.9682	95.7084	87.5053	28.1201	33.3443	0.57791	0.186966	0.235124	0.369972	0.290653	0.339375	0.587403	0.188764	0.223833	0.582657	0.187865	0.229479	3.10147	1.22151	0.0300765	0.947913	1.2729	1.16763	0.378737	0.856675	6
sp|Q9Y2K7|KDM2A_HUMAN	Q9Y2K7	KDM2A	Lysine-specific demethylase 2A	HUMAN				10	7	203.391	683.665	763.56	1159.23	3143.08	1168.66	797.808	1332.69	1949.87	0.123221	0.414188	0.462591	0.211887	0.574501	0.213611	0.195524	0.326611	0.477866	0.159372	0.370399	0.470229	0.430272	1.26952	0.0301333	0.322513	0.36882	0.371821	1.10141e-08	0.00475442	3
sp|Q15942|ZYX_HUMAN	Q15942	ZYX	Zyxin	HUMAN				32	31	6308.8	1195.07	2100.65	8341.08	5770.01	7515.13	8633.9	4114.7	4392.64	0.656857	0.124428	0.218715	0.385693	0.266806	0.347501	0.503692	0.240047	0.256261	0.580274	0.182238	0.237488	3.18416	1.30318	0.0301622	0.00728923	1.44559	1.30245	0.0426106	0.27255	6
sp|P04183|KITH_HUMAN	P04183	TK1	Thymidine kinase, cytosolic	HUMAN				3	9	49.9984	574.031	670.917	518.509	706.084	477.543	2025.4	2347.01	1745.79	0.0386104	0.443285	0.518104	0.304623	0.414822	0.280555	0.331045	0.383612	0.285343	0.184828	0.413449	0.401724	0.447039	0.971641	0.0301846	0.856873	0.734345	0.676327	0.264514	0.350273	3
sp|P29373|RABP2_HUMAN	P29373	CRABP2	Cellular retinoic acid-binding protein 2	HUMAN				6	15	428.648	183.08	187.985	1962.8	1787.8	2373.47	2397.66	1018.7	1364.67	0.536002	0.228933	0.235065	0.320506	0.29193	0.387564	0.501494	0.213071	0.285434	0.518748	0.221002	0.26025	2.34725	1.17759	0.0302285	0.515408	1.09788	1.32759	0.674563	0.432073	6
sp|Q8NHH9|ATLA2_HUMAN	Q8NHH9	ATL2	Atlastin-2	HUMAN				10	9	500.224	1769.19	1300.68	1325.07	1827.43	1380.74	1502.44	2139.33	1768.39	0.140115	0.495558	0.364326	0.292301	0.403119	0.30458	0.277707	0.395428	0.326864	0.208911	0.445493	0.345595	0.468944	0.775759	0.0305674	0.0733283	0.725099	0.75556	0.084001	0.446446	3
sp|Q13017|RHG05_HUMAN	Q13017	ARHGAP5	Rho GTPase-activating protein 5	HUMAN				3	10	106.531	27.7026	52.7423	2174.65	1351.58	2082.23	2816.77	1857.3	1929.59	0.569758	0.148161	0.282081	0.387745	0.240989	0.371266	0.426547	0.281253	0.2922	0.498152	0.214707	0.287141	2.32015	1.33736	0.0307009	0.189444	1.60897	1.54059	0.00489287	0.140697	6
sp|Q2V2M9-4|FHOD3_HUMAN	Q2V2M9-4	FHOD3	Isoform 4 of FH1/FH2 domain-containing protein 3	HUMAN				0	2	0	0	0	738.734	1187.87	191.445	434.372	157.45	174.122	NQ	NQ	NQ	0.348781	0.560832	0.0903876	0.567107	0.205563	0.22733	0.567107	0.205563	0.22733	2.7588	1.10589	0.030775	0.984402	0.621899	0.161167	0.0632368	2.94304e-06	6
sp|Q9UPY5|XCT_HUMAN	Q9UPY5	SLC7A11	Cystine/glutamate transporter	HUMAN				1	0	210.159	68.254	187.471	0	0	0	0	0	0	0.451097	0.146504	0.402398	NQ	NQ	NQ	NQ	NQ	NQ	0.451097	0.146504	0.402398	3.07908	2.74667	0.0310472	0.0665053	NQ	NQ	NQ	NQ	8
sp|Q969X0|RIPL2_HUMAN	Q969X0	RILPL2	RILP-like protein 2	HUMAN				0	2	0	0	0	529.141	647.631	591.319	665.878	244.398	555.36	NQ	NQ	NQ	0.299272	0.366288	0.334439	0.454327	0.166752	0.378921	0.454327	0.166752	0.378921	2.72456	2.27235	0.0310816	0.0631152	0.81704	0.913049	0.487403	0.783445	9
sp|Q30201|HFE_HUMAN	Q30201	HFE	Hereditary hemochromatosis protein	HUMAN				1	0	32.0213	8.08814	12.8018	0	0	0	0	0	0	0.605189	0.152862	0.241948	NQ	NQ	NQ	NQ	NQ	NQ	0.605189	0.152862	0.241948	3.95905	1.58278	0.0310898	0.823414	NQ	NQ	NQ	NQ	6
sp|O43157|PLXB1_HUMAN	O43157	PLXNB1	Plexin-B1	HUMAN				0	1	0	0	0	124.211	70.6308	112.398	341.852	124.202	151.115	NQ	NQ	NQ	0.404281	0.229888	0.365831	0.553903	0.201245	0.244852	0.553903	0.201245	0.244852	2.75238	1.21669	0.031121	0.829617	1.7586	1.59134	0.0210905	0.409858	6
sp|Q96AP0|ACD_HUMAN	Q96AP0	ACD	Adrenocortical dysplasia protein homolog	HUMAN				2	3	35.8299	138.004	236.974	218.031	288.566	361.091	475.104	876.336	935.953	0.0872182	0.335932	0.57685	0.251278	0.332569	0.416153	0.207705	0.383115	0.409179	0.147462	0.359524	0.493014	0.410159	1.3713	0.0311773	0.396372	0.755567	1.25133	0.38129	0.689609	2
sp|Q7Z3B1|NEGR1_HUMAN	Q7Z3B1	NEGR1	Neuronal growth regulator 1	HUMAN				2	4	139.431	93.8982	96.735	1702.87	1476.59	1202.74	2085.8	641.453	532.183	0.422435	0.284485	0.29308	0.388588	0.336951	0.274461	0.639926	0.196799	0.163275	0.531181	0.240642	0.228177	2.20735	0.948202	0.0315024	0.657752	1.15325	0.814542	0.41817	0.539074	6
sp|Q9BWU0|NADAP_HUMAN	Q9BWU0	SLC4A1AP	Kanadaptin	HUMAN				15	12	340.794	1310.04	1228.85	1305.67	1482.37	1528.33	1958.75	2879.57	3356.86	0.118344	0.454926	0.42673	0.302493	0.343429	0.354078	0.239012	0.351373	0.409614	0.178678	0.403149	0.418172	0.443206	1.03726	0.0315038	0.724276	0.880801	1.03101	0.521548	0.993283	3
sp|Q9NUL7|DDX28_HUMAN	Q9NUL7	DDX28	Probable ATP-dependent RNA helicase DDX28	HUMAN				3	3	56.8084	204.85	107.593	356.815	415.693	300.422	341.793	577.703	451.529	0.153848	0.554771	0.291381	0.332561	0.387437	0.280002	0.249297	0.421366	0.329337	0.201573	0.488068	0.310359	0.413001	0.635893	0.0316032	0.0098273	0.858363	0.722703	0.621283	0.38859	3
sp|Q3YBR2|TBRG1_HUMAN	Q3YBR2	TBRG1	Transforming growth factor beta regulator 1	HUMAN				1	0	3.9266	33.9497	34.9449	0	0	0	0	0	0	0.0539211	0.466206	0.479873	NQ	NQ	NQ	NQ	NQ	NQ	0.0539211	0.466206	0.479873	0.115659	1.02931	0.0319423	0.530705	NQ	NQ	NQ	NQ	3
sp|O15523|DDX3Y_HUMAN	O15523	DDX3Y	ATP-dependent RNA helicase DDX3Y	HUMAN				6	3	233.536	649.35	540.02	609.404	616.852	718.198	460.939	894.846	784.951	0.164126	0.456355	0.379519	0.313406	0.317237	0.369357	0.215318	0.418008	0.366673	0.189722	0.437182	0.373096	0.433967	0.853412	0.0319501	0.31839	0.987925	1.1643	0.923393	0.756926	3
sp|Q6IN84|MRM1_HUMAN	Q6IN84	MRM1	rRNA methyltransferase 1, mitochondrial	HUMAN				2	0	148.705	401.997	265.038	0	0	0	0	0	0	0.182294	0.492801	0.324905	NQ	NQ	NQ	NQ	NQ	NQ	0.182294	0.492801	0.324905	0.369915	0.659303	0.0320623	0.0370271	NQ	NQ	NQ	NQ	3
sp|Q7L8L6|FAKD5_HUMAN	Q7L8L6	FASTKD5	FAST kinase domain-containing protein 5, mitochondrial	HUMAN				5	6	78.5493	281.611	215.048	1074.02	1359.41	1102.02	812.001	1343	1521.68	0.136558	0.489581	0.373861	0.303786	0.38451	0.311705	0.220852	0.365274	0.413874	0.178705	0.427428	0.393868	0.418094	0.921484	0.0320745	0.555744	0.790061	0.810655	0.282619	0.521081	3
sp|Q8IV63|VRK3_HUMAN	Q8IV63	VRK3	Inactive serine/threonine-protein kinase VRK3	HUMAN				1	0	3.29117	28.4041	27.3148	0	0	0	0	0	0	0.0557731	0.481344	0.462883	NQ	NQ	NQ	NQ	NQ	NQ	0.0557731	0.481344	0.462883	0.11587	0.961649	0.0320959	0.431103	NQ	NQ	NQ	NQ	3
sp|P35052|GPC1_HUMAN	P35052	GPC1	Glypican-1	HUMAN				6	9	316.809	184.546	154.758	3722.88	3013.1	1667.28	2402.2	829.133	729.685	0.482857	0.281272	0.235871	0.443028	0.358563	0.198409	0.60646	0.209323	0.184217	0.544658	0.245297	0.210044	2.2204	0.856283	0.0322104	0.319814	1.23556	0.553345	0.346344	0.0344039	6
sp|P36383|CXG1_HUMAN	P36383	GJC1	Gap junction gamma-1 protein	HUMAN				0	1	0	0	0	66.1287	64.5144	45.4826	95.7753	34.8145	41.0505	NQ	NQ	NQ	0.375463	0.366297	0.258239	0.558	0.202834	0.239166	0.558	0.202834	0.239166	2.75102	1.17912	0.0326163	0.959257	1.02502	0.705	0.830976	0.454765	6
sp|P28827-2|PTPRM_HUMAN	P28827-2	PTPRM	Isoform 2 of Receptor-type tyrosine-protein phosphatase mu	HUMAN				2	4	135.771	41.2486	44.7836	1110.29	1391.39	960.647	868.536	427.714	553.977	0.612124	0.185969	0.201907	0.320678	0.401865	0.277457	0.469421	0.231168	0.29941	0.540773	0.208569	0.250658	2.59278	1.2018	0.0327333	0.660884	0.797973	0.690423	0.317311	0.288813	6
sp|O60669|MOT2_HUMAN	O60669	SLC16A7	Monocarboxylate transporter 2	HUMAN				1	1	96.6643	29.1682	34.6518	163.127	141.087	169.137	147.385	52.6535	56.5911	0.602329	0.181751	0.21592	0.344622	0.298059	0.357319	0.57431	0.205173	0.220517	0.588319	0.193462	0.218218	3.04101	1.12796	0.032777	0.858523	1.15622	1.19882	0.436969	0.726405	6
sp|O75326|SEM7A_HUMAN	O75326	SEMA7A	Semaphorin-7A	HUMAN				7	5	79.7821	536.752	409.112	1410.06	952.115	294.499	459.058	597.315	473.573	0.0777872	0.52333	0.398882	0.530761	0.358386	0.110853	0.300048	0.390416	0.309536	0.188918	0.456873	0.354209	0.413502	0.77529	0.0330711	0.141871	1.48098	0.309311	0.031831	0.00218662	3
sp|Q5H9F3-3|BCORL_HUMAN	Q5H9F3-3	BCORL1	Isoform 3 of BCL-6 corepressor-like protein 1	HUMAN				6	1	83.3627	252.249	289.107	60.0315	103.184	103.884	44.1112	105.858	130.948	0.13344	0.40378	0.46278	0.224754	0.386312	0.388934	0.157026	0.376829	0.466145	0.145233	0.390304	0.464463	0.372102	1.19	0.0331873	0.869455	0.581793	1.00679	0.102061	0.91934	3
sp|O75427|LRCH4_HUMAN	O75427	LRCH4	Leucine-rich repeat and calponin homology domain-containing protein 4	HUMAN				6	0	113.624	315.906	305.047	0	0	0	0	0	0	0.154679	0.430052	0.415269	NQ	NQ	NQ	NQ	NQ	NQ	0.154679	0.430052	0.415269	0.359676	0.965626	0.0332336	0.554633	NQ	NQ	NQ	NQ	3
sp|Q9UMW8|UBP18_HUMAN	Q9UMW8	USP18	Ubl carboxyl-terminal hydrolase 18	HUMAN				0	1	0	0	0	184.22	47.3642	1242.56	426.697	1074.64	742.322	NQ	NQ	NQ	0.124968	0.03213	0.842902	0.190179	0.478969	0.330853	0.190179	0.478969	0.330853	0.397058	0.69076	0.0332674	0.0237915	3.88943	26.2341	3.78149e-10	4.99176e-16	3
sp|Q99961|SH3G1_HUMAN	Q99961	SH3GL1	Endophilin-A2	HUMAN				12	6	1854.72	447.615	422.753	1020.84	670.533	1088	2042.19	1589.56	1581.71	0.68061	0.164257	0.155134	0.367291	0.241253	0.391456	0.391714	0.304896	0.30339	0.536162	0.234576	0.229262	2.28566	0.977345	0.0333355	0.886732	1.52243	1.6226	0.0209712	0.207669	6
sp|P17275|JUNB_HUMAN	P17275	JUNB	Transcription factor jun-B	HUMAN				4	9	96.1626	314.808	488.294	1058.73	1858	2476.69	731.503	1219.76	2400.4	0.106935	0.350073	0.542992	0.1963	0.344495	0.459205	0.168098	0.280297	0.551605	0.137516	0.315185	0.547299	0.436303	1.73644	0.0334923	0.0163404	0.569821	1.33298	0.001742	0.317311	2
sp|O43184|ADA12_HUMAN	O43184	ADAM12	Disintegrin and metalloproteinase domain-containing protein 12	HUMAN				2	2	33.2597	9.61892	17.5986	510.809	370.878	251.83	178.858	66.535	81.2424	0.549954	0.15905	0.290996	0.450641	0.327192	0.222167	0.547577	0.203698	0.248725	0.548765	0.181374	0.26986	3.0256	1.48787	0.0335065	0.619804	1.3773	0.67901	0.116604	0.317311	6
sp|Q8TCT8|SPP2A_HUMAN	Q8TCT8	SPPL2A	Signal peptide peptidase-like 2A	HUMAN				2	2	210.013	57.9026	76.9676	990.302	1255.38	429.261	427.608	214.707	293.574	0.60894	0.16789	0.22317	0.370214	0.469311	0.160475	0.4569	0.229415	0.313685	0.53292	0.198653	0.268427	2.68267	1.35124	0.0335156	0.61903	0.788847	0.341937	0.317311	0.00503494	6
sp|Q96NB3|ZN830_HUMAN	Q96NB3	ZNF830	Zinc finger protein 830	HUMAN				2	4	28.6244	90.7772	93.4679	866.868	1384.49	987.562	776.309	1431.73	1667.4	0.134469	0.426445	0.439085	0.267641	0.427454	0.304905	0.200315	0.369437	0.430248	0.167392	0.397941	0.434667	0.420646	1.09229	0.0335902	0.813962	0.626127	0.713303	0.0309343	0.329248	3
sp|O15294|OGT1_HUMAN	O15294	OGT	UDP-N-acetylglucosamine--peptide N-acetylglucosaminyltransferase 110 kDa subunit	HUMAN				16	16	1076.74	2392.18	2462.31	2799.07	2839.7	2709.82	3140.56	6431.57	5245.7	0.181537	0.403319	0.415143	0.335275	0.340141	0.324585	0.211945	0.434043	0.354013	0.196741	0.418681	0.384578	0.469906	0.918547	0.0337718	0.7209	0.985694	0.954266	0.899565	0.808082	3
sp|P98172|EFNB1_HUMAN	P98172	EFNB1	Ephrin-B1	HUMAN				2	0	58.8019	15.1994	36.6856	0	0	0	0	0	0	0.531246	0.137319	0.331435	NQ	NQ	NQ	NQ	NQ	NQ	0.531246	0.137319	0.331435	3.8687	2.41362	0.0337741	0.42625	NQ	NQ	NQ	NQ	6
sp|P63272|SPT4H_HUMAN	P63272	SUPT4H1	Transcription elongation factor SPT4	HUMAN				2	6	131.032	405.04	492.555	615.392	849.477	843.595	598.585	1124.87	1516.02	0.127385	0.393768	0.478847	0.266581	0.367984	0.365436	0.184778	0.347239	0.467983	0.156082	0.370503	0.473415	0.42127	1.27776	0.0339685	0.414015	0.724436	0.993075	0.172999	0.957958	3
sp|P20594|ANPRB_HUMAN	P20594	NPR2	Atrial natriuretic peptide receptor 2	HUMAN				2	5	97.6389	22.4631	47.0449	1391.17	1041.19	1544.17	688.706	300.254	353.967	0.58415	0.134392	0.281458	0.349846	0.261834	0.38832	0.512839	0.223582	0.263579	0.548495	0.178987	0.272519	3.06445	1.52256	0.0341259	0.368792	1.33614	1.48308	0.106332	0.317311	6
sp|O75618-2|DEDD_HUMAN	O75618-2	DEDD	Isoform 2 of Death effector domain-containing protein	HUMAN				2	0	12.5331	51.7583	123.32	0	0	0	0	0	0	0.0668034	0.275881	0.657316	NQ	NQ	NQ	NQ	NQ	NQ	0.0668034	0.275881	0.657316	0.242146	2.38261	0.0345323	0.131099	NQ	NQ	NQ	NQ	1
sp|Q8N884|CGAS_HUMAN	Q8N884	MB21D1	Cyclic GMP-AMP synthase	HUMAN				3	4	43.5496	197.141	149.299	452.937	600.944	631.123	509.881	811.468	737.827	0.111668	0.505503	0.382828	0.268805	0.356642	0.374553	0.247614	0.394074	0.358312	0.179641	0.449789	0.37057	0.39939	0.823875	0.0345735	0.198434	0.75371	1.05022	0.303352	0.970279	3
sp|P08473|NEP_HUMAN	P08473	MME	Neprilysin	HUMAN				19	31	1731.85	824.92	925.92	7818.62	7549.01	7096.05	8893	3786.88	3968.43	0.497273	0.236863	0.265864	0.348056	0.336054	0.31589	0.534168	0.227463	0.238368	0.515721	0.232163	0.252116	2.22137	1.08594	0.0345998	0.364376	1.03571	0.939998	1	0.818925	6
sp|O00411|RPOM_HUMAN	O00411	POLRMT	DNA-directed RNA polymerase, mitochondrial	HUMAN				2	3	41.112	201.845	101.291	226.728	249.936	118.891	171.839	272.8	246.975	0.119426	0.586336	0.294238	0.3807	0.419669	0.19963	0.248461	0.394439	0.357099	0.183943	0.490388	0.325669	0.375098	0.664104	0.0347718	0.0396875	0.907144	0.475685	0.881844	0.102681	3
sp|Q8NCH0|CHSTE_HUMAN	Q8NCH0	CHST14	Carbohydrate sulfotransferase 14	HUMAN				2	2	88.7077	13.9291	23.9532	258.858	252.477	214.456	246.737	184.284	177.591	0.700748	0.110033	0.189219	0.356656	0.347864	0.295479	0.405409	0.302794	0.291797	0.553079	0.206413	0.240508	2.67947	1.16518	0.0353557	0.910255	1.02527	0.84941	0.770496	0.725693	6
sp|Q9H694|BICC1_HUMAN	Q9H694	BICC1	Protein bicaudal C homolog 1	HUMAN				9	8	481.14	241.138	295.293	2299.27	1146.78	1513.8	1195.37	508.396	673.309	0.472832	0.236974	0.290194	0.463576	0.231213	0.305211	0.502874	0.213875	0.283251	0.487853	0.225424	0.286723	2.16416	1.27193	0.0354112	0.469878	2.00497	1.32004	6.16151e-05	0.332987	6
sp|Q96CG3|TIFA_HUMAN	Q96CG3	TIFA	TRAF-interacting protein with FHA domain-containing protein A	HUMAN				2	1	5.61422	64.7256	213.712	45.5675	73.3105	43.8045	29.2186	56.9823	62.2146	0.0197648	0.227865	0.75237	0.280101	0.450635	0.269264	0.19687	0.383938	0.419192	0.108317	0.305902	0.585781	0.354093	1.91493	0.0354147	0.294993	0.621569	0.597521	0.156775	0.294878	2
sp|Q96HA1|P121A_HUMAN	Q96HA1	POM121	Nuclear envelope pore membrane protein POM 121	HUMAN				9	9	163.541	499.239	601.407	1637.61	2518.29	1951.37	2012.88	3141.5	3607.64	0.129364	0.394909	0.475726	0.268141	0.412343	0.319516	0.229728	0.358536	0.411736	0.179546	0.376722	0.443731	0.476601	1.17787	0.0355646	0.362493	0.650285	0.774879	0.0118481	0.37514	3
sp|Q13443|ADAM9_HUMAN	Q13443	ADAM9	Disintegrin and metalloproteinase domain-containing protein 9	HUMAN				10	12	506.803	273.472	298.229	2430.52	2309.4	3487.77	4236.63	1567.71	1838.96	0.469913	0.253566	0.276521	0.295407	0.280687	0.423906	0.554293	0.205109	0.240598	0.512103	0.229338	0.258559	2.23296	1.12742	0.0358159	0.49511	1.05245	1.51025	0.846533	0.238837	6
sp|Q6PJG6|BRAT1_HUMAN	Q6PJG6	BRAT1	BRCA1-associated ATM activator 1	HUMAN				4	0	47.7821	134.66	204.24	0	0	0	0	0	0	0.123569	0.348245	0.528186	NQ	NQ	NQ	NQ	NQ	NQ	0.123569	0.348245	0.528186	0.354834	1.51671	0.0358325	0.590538	NQ	NQ	NQ	NQ	2
sp|Q5T6F2|UBAP2_HUMAN	Q5T6F2	UBAP2	Ubiquitin-associated protein 2	HUMAN				7	7	403.011	1516.72	885.91	653.684	740.952	834.575	835.896	1224.75	1076.46	0.143643	0.540596	0.315761	0.293236	0.332383	0.374381	0.266454	0.390407	0.343138	0.205049	0.465502	0.32945	0.44049	0.70773	0.0359782	0.0220665	0.882222	1.12635	0.699995	0.822002	3
sp|Q8NBJ9|SIDT2_HUMAN	Q8NBJ9	SIDT2	SID1 transmembrane family member 2	HUMAN				1	1	35.4226	12.0785	12.2072	601.232	542.03	538.604	318.641	131.895	143.878	0.593261	0.202292	0.204447	0.357479	0.322279	0.320242	0.536059	0.221891	0.24205	0.56466	0.212091	0.223249	2.66234	1.05261	0.0364371	0.82	1.10922	0.993679	0.566323	0.929127	6
sp|Q4V9L6|TM119_HUMAN	Q4V9L6	TMEM119	Transmembrane protein 119	HUMAN				4	4	256.265	109.719	126.782	1330.07	1357.3	1080.49	923.305	236.929	217.594	0.520055	0.222659	0.257286	0.353004	0.360232	0.286764	0.670116	0.171959	0.157925	0.595085	0.197309	0.207606	3.01601	1.05219	0.0365889	0.858777	0.979936	0.796053	0.958404	0.500799	6
sp|Q9H3H3-3|CK068_HUMAN	Q9H3H3-3	C11orf68	Isoform 3 of UPF0696 protein C11orf68	HUMAN				2	7	676.602	220.999	234.097	1524.9	1363.71	1076.43	1068.08	705.605	754.817	0.597864	0.195281	0.206855	0.384587	0.343933	0.27148	0.422416	0.279061	0.298523	0.51014	0.237171	0.252689	2.15094	1.06543	0.0367038	0.910906	1.1182	0.789341	0.492536	0.487054	6
sp|Q86WN1|FCSD1_HUMAN	Q86WN1	FCHSD1	F-BAR and double SH3 domains protein 1	HUMAN				4	1	133.808	25.8684	79.7451	160.07	135.21	154.866	185.568	115.52	145.7	0.55888	0.108045	0.333074	0.355596	0.30037	0.344034	0.415338	0.258556	0.326106	0.487109	0.183301	0.32959	2.65743	1.79808	0.0367538	0.254097	1.18386	1.14537	0.387149	0.78443	6
sp|Q9NSY1|BMP2K_HUMAN	Q9NSY1	BMP2K	BMP-2-inducible protein kinase	HUMAN				9	10	271.157	855.007	701.654	2584.6	2651.67	2738.42	1925.43	2856.89	2623.84	0.14835	0.467775	0.383875	0.3241	0.332511	0.343389	0.259976	0.385745	0.354278	0.204163	0.42676	0.369077	0.478403	0.864834	0.036824	0.322157	0.974705	1.03272	0.802629	0.979897	3
sp|Q9BRX8|F213A_HUMAN	Q9BRX8	FAM213A	Redox-regulatory protein FAM213A	HUMAN				3	3	52.957	284.702	197.201	1375.79	1411.7	1574.09	574.303	774.833	652.091	0.099011	0.532292	0.368697	0.315434	0.323667	0.360899	0.286975	0.387179	0.325846	0.192993	0.459736	0.347271	0.419792	0.755372	0.0368551	0.109724	0.974565	1.11503	0.917326	0.834955	3
sp|Q8N6N3|CA052_HUMAN	Q8N6N3	C1orf52	UPF0690 protein C1orf52	HUMAN				1	4	42.8232	145.515	112.445	601.21	821.992	698.356	610.417	1042.85	1188.19	0.142372	0.483787	0.373841	0.283381	0.387447	0.329171	0.214825	0.367014	0.418161	0.178599	0.4254	0.396001	0.419837	0.93089	0.0368835	0.58148	0.731406	0.849589	0.235529	0.625423	3
sp|Q7Z739|YTHD3_HUMAN	Q7Z739	YTHDF3	YTH domain-containing family protein 3	HUMAN				12	11	500.13	1546.47	1160.03	1747.46	1780.07	2231.13	1963.67	3180.08	3299.99	0.155967	0.482272	0.361761	0.303449	0.309111	0.387439	0.232559	0.37662	0.390821	0.194263	0.429446	0.376291	0.452358	0.876225	0.037125	0.458668	0.981682	1.2534	0.864979	0.542646	3
sp|O75420|PERQ1_HUMAN	O75420	GIGYF1	PERQ amino acid-rich with GYF domain-containing protein 1	HUMAN				5	2	107.177	408.762	355.957	291.22	251.56	446.029	272.41	484.757	397.347	0.122924	0.46882	0.408256	0.294516	0.254407	0.451077	0.235952	0.41988	0.344169	0.179438	0.44435	0.376212	0.403822	0.846658	0.0371541	0.256295	1.15765	1.77305	0.411634	0.290418	3
sp|Q96AE7|TTC17_HUMAN	Q96AE7	TTC17	Tetratricopeptide repeat protein 17	HUMAN				18	14	443.658	1140.39	1368.5	1815.89	3199.98	2453.02	1511.13	2624.39	3153.98	0.150263	0.386238	0.463499	0.243127	0.428441	0.328432	0.207302	0.360023	0.432674	0.178783	0.373131	0.448087	0.479142	1.20088	0.0373503	0.311742	0.567469	0.766573	0.000282612	0.319545	3
sp|P17026|ZNF22_HUMAN	P17026	ZNF22	Zinc finger protein 22	HUMAN				4	0	201.999	68.5281	141.477	0	0	0	0	0	0	0.490284	0.166329	0.343387	NQ	NQ	NQ	NQ	NQ	NQ	0.490284	0.166329	0.343387	2.94769	2.06451	0.0374762	0.225708	NQ	NQ	NQ	NQ	6
sp|Q6UXM1|LRIG3_HUMAN	Q6UXM1	LRIG3	Leucine-rich repeats and immunoglobulin-like domains protein 3	HUMAN				1	1	99.0694	33.9309	32.6337	380.713	355.847	564.559	479.196	183.578	193.525	0.598122	0.204854	0.197023	0.292604	0.273493	0.433903	0.559614	0.214385	0.226001	0.578868	0.20962	0.211512	2.76151	1.00903	0.0376888	0.678077	1.06988	1.58652	0.62015	0.301847	6
sp|P06400|RB_HUMAN	P06400	RB1	Retinoblastoma-associated protein	HUMAN				14	19	381.66	1982.15	1964.86	1994.88	3111.41	2185.55	3339.77	4046.36	3513.52	0.0881702	0.457912	0.453917	0.273577	0.426698	0.299725	0.30641	0.371238	0.322352	0.19729	0.414575	0.388135	0.475886	0.936223	0.037696	0.853597	0.64115	0.702431	0.00959387	0.23224	3
sp|Q9Y3P9|RBGP1_HUMAN	Q9Y3P9	RABGAP1	Rab GTPase-activating protein 1	HUMAN				12	10	768.342	339.762	434.604	2373.69	2098.05	2223.95	2251.97	1024.98	1795.93	0.498048	0.220237	0.281715	0.35451	0.313344	0.332146	0.443923	0.202051	0.354026	0.470985	0.211144	0.31787	2.23063	1.50547	0.0380361	0.0650355	1.13138	1.06001	0.557239	0.925486	6
sp|Q9NYY3|PLK2_HUMAN	Q9NYY3	PLK2	Serine/threonine-protein kinase PLK2	HUMAN				4	0	14.5692	40.6059	453.278	0	0	0	0	0	0	0.0286539	0.0798615	0.891485	NQ	NQ	NQ	NQ	NQ	NQ	0.0286539	0.0798615	0.891485	0.358795	11.1629	0.0381203	9.7125e-07	NQ	NQ	NQ	NQ	1
sp|Q9P0S2|COX16_HUMAN	Q9P0S2	COX16	Cytochrome c oxidase assembly protein COX16 homolog, mitochondrial	HUMAN				1	0	113.863	309.056	201.037	0	0	0	0	0	0	0.182486	0.495317	0.322197	NQ	NQ	NQ	NQ	NQ	NQ	0.182486	0.495317	0.322197	0.368423	0.650487	0.0381921	0.024142	NQ	NQ	NQ	NQ	3
sp|Q99811|PRRX2_HUMAN	Q99811	PRRX2	Paired mesoderm homeobox protein 2	HUMAN				0	3	0	0	0	940.754	855.562	361.371	361.408	137.272	263.543	NQ	NQ	NQ	0.436001	0.396518	0.167481	0.47415	0.180095	0.345755	0.47415	0.180095	0.345755	2.63278	1.91985	0.0383873	0.195084	1.09957	0.422378	0.543543	0.0245599	6
sp|Q9NPD8|UBE2T_HUMAN	Q9NPD8	UBE2T	Ubiquitin-conjugating enzyme E2 T	HUMAN				3	1	14.5454	116.837	97.3283	82.0256	166.704	42.6552	358.847	425.217	381.157	0.0635974	0.510851	0.425552	0.281503	0.572109	0.146388	0.307965	0.364924	0.327111	0.185781	0.437887	0.376332	0.424267	0.859426	0.0384423	0.236899	0.492043	0.255874	0.0339363	0.0208808	3
sp|Q8NEF9|SRFB1_HUMAN	Q8NEF9	SRFBP1	Serum response factor-binding protein 1	HUMAN				6	5	541.801	1830.93	1593.12	789.618	862.935	898.456	1183.46	1648.79	1746.75	0.136617	0.461675	0.401709	0.309532	0.338272	0.352196	0.258454	0.360075	0.38147	0.197535	0.410875	0.39159	0.480768	0.953063	0.0385272	0.783783	0.915037	1.04116	0.739305	0.942654	3
sp|P10646|TFPI1_HUMAN	P10646	TFPI	Tissue factor pathway inhibitor	HUMAN				0	1	0	0	0	69.6756	82.7324	104.234	448.531	163.493	227.814	NQ	NQ	NQ	0.27149	0.322366	0.406145	0.534068	0.194672	0.27126	0.534068	0.194672	0.27126	2.74342	1.39342	0.0388512	0.546945	0.84218	1.25989	0.678412	0.741931	6
sp|Q9Y6D0|SELK_HUMAN	Q9Y6D0	SELK	Selenoprotein K	HUMAN				2	0	60.2385	167.28	192.723	0	0	0	0	0	0	0.143343	0.398058	0.4586	NQ	NQ	NQ	NQ	NQ	NQ	0.143343	0.398058	0.4586	0.360105	1.15209	0.0388981	0.918417	NQ	NQ	NQ	NQ	3
sp|P42704|LPPRC_HUMAN	P42704	LRPPRC	Leucine-rich PPR motif-containing protein, mitochondrial	HUMAN				84	63	6031.22	14774.1	11121.5	12796	14423.7	9774.03	9952.59	17377.5	14014.7	0.188908	0.462749	0.348344	0.345896	0.389896	0.264208	0.240722	0.420307	0.338971	0.214815	0.441528	0.343658	0.486526	0.778337	0.0390696	0.0607101	0.88715	0.677636	0.257443	0.0995275	3
sp|Q86XJ1|GA2L3_HUMAN	Q86XJ1	GAS2L3	GAS2-like protein 3	HUMAN				1	0	3.49021	27.8929	33.266	0	0	0	0	0	0	0.053987	0.431451	0.514562	NQ	NQ	NQ	NQ	NQ	NQ	0.053987	0.431451	0.514562	0.125129	1.19263	0.0392016	0.779791	NQ	NQ	NQ	NQ	3
sp|Q13416|ORC2_HUMAN	Q13416	ORC2	Origin recognition complex subunit 2	HUMAN				8	5	139.43	610.614	533.352	611.444	553.554	705.851	853.068	1263.84	1114.29	0.108641	0.47578	0.415579	0.326827	0.295884	0.377289	0.26401	0.391137	0.344853	0.186326	0.433459	0.380216	0.429858	0.877167	0.0394927	0.388888	1.10458	1.27512	0.543543	0.588113	3
sp|Q9UBP9|GULP1_HUMAN	Q9UBP9	GULP1	PTB domain-containing engulfment adapter protein 1	HUMAN				6	9	1240.69	516.07	578.771	1560.46	1569.29	1417.75	2903.49	1453.04	1522.1	0.531225	0.220964	0.247811	0.343146	0.345089	0.311765	0.493907	0.247173	0.25892	0.512566	0.234069	0.253366	2.18981	1.08244	0.0396481	0.638496	0.99437	0.903433	0.913436	0.809104	6
sp|P35222|CTNB1_HUMAN	P35222	CTNNB1	Catenin beta-1	HUMAN				24	27	2102.79	838.31	1645.23	8663.46	6998.08	7810.05	5205.11	2786.84	5211.14	0.45849	0.182784	0.358725	0.369104	0.298151	0.332745	0.394234	0.211075	0.394691	0.426362	0.19693	0.376708	2.16505	1.91291	0.0397809	8.67031e-07	1.23798	1.11603	0.283253	0.633326	8
sp|P50895|BCAM_HUMAN	P50895	BCAM	Basal cell adhesion molecule	HUMAN				3	4	99.7146	60.0226	70.6342	1797.04	1859.79	2032.98	1370.25	499.678	496.518	0.432843	0.260547	0.30661	0.315835	0.326863	0.357302	0.579032	0.211152	0.209816	0.505937	0.235849	0.258213	2.14517	1.09482	0.0398675	0.87292	0.966261	1.09313	1	0.72522	6
sp|Q9NS87|KIF15_HUMAN	Q9NS87	KIF15	Kinesin-like protein KIF15	HUMAN				2	10	151.871	80.7631	74.887	1212.54	1172.5	1227.18	3509.59	1347.3	1340.03	0.493855	0.262627	0.243519	0.335677	0.324592	0.33973	0.566344	0.217415	0.216241	0.530099	0.240021	0.22988	2.20856	0.95775	0.0401107	0.78437	1.03415	1.04664	0.826451	0.973939	6
sp|Q96C57|CL043_HUMAN	Q96C57	C12orf43	Uncharacterized protein C12orf43	HUMAN				2	3	81.1471	262.084	245.613	321.536	503.623	371.867	373.781	718.767	712.517	0.137807	0.445082	0.41711	0.268612	0.420729	0.310659	0.207074	0.398194	0.394732	0.17244	0.421638	0.405921	0.408977	0.962724	0.0403216	0.670975	0.638445	0.738383	0.0840781	0.41522	3
sp|Q8TD55|PKHO2_HUMAN	Q8TD55	PLEKHO2	Pleckstrin homology domain-containing family O member 2	HUMAN				4	4	803.532	245.738	310.88	476.073	401.358	458.274	832.498	584.368	517.987	0.590767	0.18067	0.228563	0.356421	0.300484	0.343095	0.430264	0.302022	0.267714	0.510516	0.241346	0.248139	2.11529	1.02815	0.0404373	0.986688	1.18616	1.14181	0.343689	0.860885	6
sp|Q96S65|CSRN1_HUMAN	Q96S65	CSRNP1	Cysteine/serine-rich nuclear protein 1	HUMAN				1	2	2.80902	8.35817	24.0865	44.3306	91.4803	459.359	49.6998	38.8856	1409.52	0.0796803	0.237087	0.683233	0.074484	0.153705	0.771811	0.033175	0.0259565	0.940869	0.0564277	0.131522	0.812051	0.429037	6.17428	0.0405332	2.78967e-06	0.484592	5.0214	0.00767344	0.00196961	1
sp|Q03060|CREM_HUMAN	Q03060	CREM	cAMP-responsive element modulator	HUMAN				1	0	2.59088	20.3054	73.3122	0	0	0	0	0	0	0.0269298	0.211056	0.762014	NQ	NQ	NQ	NQ	NQ	NQ	0.0269298	0.211056	0.762014	0.127595	3.61048	0.0412051	0.179593	NQ	NQ	NQ	NQ	1
sp|O00571|DDX3X_HUMAN	O00571	DDX3X	ATP-dependent RNA helicase DDX3X	HUMAN				72	46	3809.31	10360.5	8180.83	6437.75	8478.34	6752.63	5046.71	7917.82	7554.77	0.170434	0.463545	0.366022	0.297099	0.391271	0.31163	0.245949	0.385872	0.368179	0.208192	0.424708	0.3671	0.490199	0.864358	0.041359	0.383515	0.759317	0.796456	0.0223002	0.34363	3
sp|Q9NVD7|PARVA_HUMAN	Q9NVD7	PARVA	Alpha-parvin	HUMAN				11	7	1582.45	509.998	633.522	1281.59	776.611	2260.34	2676.05	1715.06	1627.71	0.580509	0.187088	0.232402	0.296765	0.179832	0.523403	0.444613	0.284949	0.270437	0.512561	0.236019	0.25142	2.1717	1.06525	0.0413815	0.69928	1.65023	2.91051	0.00621997	0.00408913	6
sp|P11387|TOP1_HUMAN	P11387	TOP1	DNA topoisomerase 1	HUMAN				42	35	2332.78	5723.77	5632.57	5976.04	7167.1	6835.66	5543.87	9573.5	9467.24	0.170411	0.418126	0.411463	0.299119	0.358735	0.342146	0.225502	0.38941	0.385088	0.197956	0.403768	0.398276	0.490273	0.986398	0.0414059	0.730036	0.833816	0.953756	0.114504	0.868185	7
sp|Q9BTL4|IER2_HUMAN	Q9BTL4	IER2	Immediate early response gene 2 protein	HUMAN				1	0	2.24425	8.85289	287.131	0	0	0	0	0	0	0.00752526	0.0296849	0.96279	NQ	NQ	NQ	NQ	NQ	NQ	0.00752526	0.0296849	0.96279	0.253504	32.4336	0.0414127	4.44319e-13	NQ	NQ	NQ	NQ	1
sp|P13987|CD59_HUMAN	P13987	CD59	CD59 glycoprotein	HUMAN				7	7	504.514	223.185	241.202	1350.77	1149.24	1215.64	1447.68	729.166	844.858	0.520707	0.230349	0.248943	0.363535	0.309297	0.327168	0.479094	0.24131	0.279597	0.499901	0.235829	0.26427	2.11976	1.1206	0.0414604	0.741253	1.17536	1.05778	0.349382	0.950515	6
sp|O95104|SFR15_HUMAN	O95104	SCAF4	Splicing factor, arginine/serine-rich 15	HUMAN				8	12	384.56	1003.19	949.533	1504.58	1518.55	1541.1	1693.52	2820.28	2916.34	0.164533	0.429212	0.406255	0.329646	0.332708	0.337646	0.227926	0.379572	0.392502	0.196229	0.404392	0.399378	0.485245	0.987602	0.0419104	0.990313	0.990798	1.01484	0.913436	0.913539	3
sp|Q969E4|TCAL3_HUMAN	Q969E4	TCEAL3	Transcription elongation factor A protein-like 3	HUMAN				8	8	820.598	360.502	319.396	1077.43	772.538	1125.65	1563.32	796.758	797.546	0.546884	0.240255	0.21286	0.362086	0.259623	0.378291	0.495093	0.252329	0.252578	0.520989	0.246292	0.232719	2.11533	0.944892	0.0419254	0.652346	1.39466	1.45708	0.0846456	0.361894	6
sp|Q5T3I0-3|GPTC4_HUMAN	Q5T3I0-3	GPATCH4	Isoform 3 of G patch domain-containing protein 4	HUMAN				8	4	248.614	1048.25	1261.54	473.386	551.375	498.843	656.637	942.397	1073.65	0.0971755	0.409727	0.493098	0.310701	0.361889	0.32741	0.245685	0.352604	0.401712	0.17143	0.381165	0.447405	0.449753	1.17378	0.0419436	0.524877	0.858555	0.904724	0.617887	0.768032	3
sp|Q8WUH6|TM263_HUMAN	Q8WUH6	TMEM263	Transmembrane protein 263	HUMAN				4	2	701.734	281.96	490.185	463.619	382.101	526.189	970.793	530.94	427.553	0.476114	0.191304	0.332582	0.337937	0.278518	0.383545	0.503187	0.2752	0.221612	0.489651	0.233252	0.277097	2.09923	1.18797	0.0422431	0.626084	1.21334	1.37709	0.317311	0.473273	6
sp|Q93088|BHMT1_HUMAN	Q93088	BHMT	Betaine--homocysteine S-methyltransferase 1	HUMAN				1	0	149.29	57.3997	70.9345	0	0	0	0	0	0	0.537742	0.206753	0.255505	NQ	NQ	NQ	NQ	NQ	NQ	0.537742	0.206753	0.255505	2.60089	1.2358	0.0423056	0.945221	NQ	NQ	NQ	NQ	6
sp|Q9NVA2-2|SEP11_HUMAN	Q9NVA2-2	SEPT11	Isoform 2 of Septin-11	HUMAN				12	20	1567.87	554.669	615.214	6900.81	5480.89	7622.46	6164.06	3782.24	3928.68	0.572685	0.2026	0.224715	0.344969	0.273987	0.381044	0.444257	0.272594	0.283148	0.508471	0.237597	0.253932	2.14006	1.06875	0.0423314	0.427222	1.25907	1.39073	0.221759	0.173665	6
sp|Q9GZM7|TINAL_HUMAN	Q9GZM7	TINAGL1	Tubulointerstitial nephritis antigen-like	HUMAN				7	11	912.095	268.646	267.82	3299.45	3443.43	1857.44	370.192	205.552	201.266	0.629656	0.185457	0.184887	0.383643	0.400384	0.215973	0.476431	0.264543	0.259026	0.553043	0.225	0.221956	2.45797	0.986473	0.0424467	0.771771	0.958187	0.539416	0.755864	0.027602	6
sp|P31749|AKT1_HUMAN	P31749	AKT1	RAC-alpha serine/threonine-protein kinase	HUMAN				4	5	470.843	182.684	454.222	1214.17	980.557	1727.12	2091.6	1065.83	1044.68	0.425045	0.164915	0.410041	0.309592	0.250025	0.440384	0.497751	0.253642	0.248608	0.461398	0.209278	0.329324	2.20471	1.57362	0.0424844	0.0503041	1.23824	1.76136	0.23118	0.139601	9
sp|Q14651|PLSI_HUMAN	Q14651	PLS1	Plastin-1	HUMAN				0	1	0	0	0	494.451	1044.65	45.5422	27.0979	106.183	95.4525	NQ	NQ	NQ	0.312027	0.659234	0.0287397	0.11847	0.464221	0.41731	0.11847	0.464221	0.41731	0.255201	0.898947	0.0425051	0.348785	0.473317	0.0435957	0.00481358	3.48779e-12	3
sp|Q9NR30|DDX21_HUMAN	Q9NR30	DDX21	Nucleolar RNA helicase 2	HUMAN				50	36	2509.25	6998.58	6567.19	4861.38	5527.11	4888.76	6907.27	10727.4	10397.8	0.156096	0.43537	0.408534	0.31821	0.361787	0.320003	0.246402	0.382678	0.370921	0.201249	0.409024	0.389727	0.492023	0.952823	0.0425307	0.956678	0.879551	0.884505	0.317311	0.747544	3
sp|P28676|GRAN_HUMAN	P28676	GCA	Grancalcin	HUMAN				2	2	17.9595	57.9906	46.6261	218.073	352.798	346.539	282.041	489.807	463.243	0.146517	0.473099	0.380384	0.237705	0.384559	0.377736	0.228356	0.396576	0.375068	0.187437	0.434837	0.377726	0.43105	0.868661	0.0427156	0.256527	0.618125	0.982259	0.0837283	0.949424	3
sp|Q8IZJ1|UNC5B_HUMAN	Q8IZJ1	UNC5B	Netrin receptor UNC5B	HUMAN				2	4	39.4188	19.6759	28.7051	1221.49	1156.66	1163.26	1079.51	254.476	344.011	0.448962	0.2241	0.326938	0.344915	0.326611	0.328474	0.643331	0.151655	0.205013	0.546147	0.187877	0.265976	2.90693	1.41569	0.0428688	0.482761	1.05605	1.00571	0.755024	0.937113	6
sp|Q16352|AINX_HUMAN	Q16352	INA	Alpha-internexin	HUMAN				13	3	229.893	819.052	792.678	349.529	391.654	436.96	195.583	320.529	363.657	0.124832	0.444745	0.430424	0.296678	0.332433	0.370889	0.222312	0.364333	0.413355	0.173572	0.404539	0.421889	0.429061	1.04289	0.0429782	0.990885	0.892442	1.11568	0.755921	0.908512	3
sp|Q8IY17-4|PLPL6_HUMAN	Q8IY17-4	PNPLA6	Isoform 4 of Neuropathy target esterase	HUMAN				8	14	826.021	381.917	428.358	3628.56	1544.77	3749.28	3066.41	1398.37	1725.57	0.504812	0.233403	0.261785	0.40667	0.17313	0.4202	0.495354	0.225895	0.278752	0.500083	0.229649	0.270268	2.17759	1.17687	0.0432197	0.461122	2.34893	2.42708	9.10043e-05	0.00887878	6
sp|P29992|GNA11_HUMAN	P29992	GNA11	Guanine nucleotide-binding protein subunit alpha-11	HUMAN				3	6	127.746	25.5885	62.9339	1475.87	1846.28	996.336	762.055	404.486	491.983	0.590682	0.118318	0.291	0.341756	0.427529	0.230714	0.459478	0.243883	0.296639	0.52508	0.181101	0.293819	2.89938	1.62241	0.0433449	0.284373	0.799375	0.539645	0.259067	0.0944155	6
sp|P35318|ADML_HUMAN	P35318	ADM	ADM	HUMAN				1	1	3.09095	35.4083	24.7238	48.4225	38.9068	149.27	130.514	143.16	198.443	0.0488896	0.560054	0.391056	0.20466	0.164442	0.630898	0.276443	0.30323	0.420327	0.162667	0.431642	0.405692	0.376855	0.93988	0.0434235	0.48102	1.24458	3.8366	0.400175	0.0121927	3
sp|P00325|ADH1B_HUMAN	P00325	ADH1B	Alcohol dehydrogenase 1B	HUMAN				0	7	0	0	0	354.677	442.978	488.581	4962.93	2307.36	2390.54	NQ	NQ	NQ	0.275748	0.344399	0.379853	0.513717	0.238836	0.247446	0.513717	0.238836	0.247446	2.15092	1.03605	0.0434679	0.80935	0.800664	1.10295	0.440439	0.932261	6
sp|P43897|EFTS_HUMAN	P43897	TSFM	Elongation factor Ts, mitochondrial	HUMAN				7	10	387.944	959.549	729.648	1068.17	914.18	1039.22	880.162	1747.38	1467.62	0.186768	0.461957	0.351275	0.353515	0.302551	0.343935	0.214927	0.426694	0.358379	0.200848	0.444325	0.354827	0.452029	0.798575	0.0435109	0.125635	1.16845	1.13678	0.412728	0.804829	3
sp|O75095-2|MEGF6_HUMAN	O75095-2	MEGF6	Isoform 2 of Multiple epidermal growth factor-like domains protein 6	HUMAN				1	5	42.7381	9.12053	11.7028	1123.47	1494.64	754.547	467.421	319.889	330.926	0.67239	0.143492	0.184118	0.333111	0.443165	0.223724	0.417999	0.286066	0.295936	0.545194	0.214779	0.240027	2.5384	1.11756	0.0435704	1	0.751663	0.504833	0.19671	0.0603884	6
sp|Q9Y4C8|RBM19_HUMAN	Q9Y4C8	RBM19	Probable RNA-binding protein 19	HUMAN				17	11	358.934	1250.46	1297.27	2570.67	3477.42	2327.05	1950.33	2836.42	3734.25	0.123486	0.430204	0.446309	0.306941	0.415207	0.277852	0.228885	0.332874	0.438241	0.176186	0.381539	0.442275	0.461776	1.15919	0.0436352	0.348044	0.739247	0.669189	0.0503263	0.143686	3
sp|Q9BS40|LXN_HUMAN	Q9BS40	LXN	Latexin	HUMAN				4	5	247.218	78.169	81.8887	1038.92	632.44	1076.41	1439.44	1052.18	1250.46	0.607004	0.191932	0.201065	0.378096	0.230165	0.391739	0.384663	0.281176	0.334161	0.495833	0.236554	0.267613	2.09607	1.1313	0.0440123	0.714787	1.64272	1.70199	0.00621997	0.165162	6
sp|Q6ZRV2|FA83H_HUMAN	Q6ZRV2	FAM83H	Protein FAM83H	HUMAN				1	0	26.8331	104.15	73.5761	0	0	0	0	0	0	0.131175	0.509144	0.359681	NQ	NQ	NQ	NQ	NQ	NQ	0.131175	0.509144	0.359681	0.257638	0.706442	0.044103	0.084742	NQ	NQ	NQ	NQ	3
sp|P46087-4|NOP2_HUMAN	P46087-4	NOP2	Isoform 4 of Probable 28S rRNA (cytosine(4447)-C(5))-methyltransferase	HUMAN				18	23	1129.63	2913.58	2536.56	5318.74	8151.59	3031.23	2795.14	4698.18	4544.9	0.171683	0.442809	0.385508	0.322317	0.493989	0.183693	0.232189	0.390272	0.377539	0.201936	0.416541	0.381524	0.484792	0.915934	0.0441488	0.701667	0.652479	0.371857	0.000724115	2.15983e-05	3
sp|Q7KZ85|SPT6H_HUMAN	Q7KZ85	SUPT6H	Transcription elongation factor SPT6	HUMAN				36	39	952.402	2624.81	3160.61	5797.99	7135.12	6834.13	4866.46	7487.4	10218.3	0.141352	0.389563	0.469085	0.293313	0.360957	0.34573	0.215596	0.33171	0.452695	0.178474	0.360636	0.46089	0.494885	1.27799	0.0444169	0.011753	0.812598	0.957816	0.0781672	0.882694	3
sp|P07585|PGS2_HUMAN	P07585	DCN	Decorin	HUMAN				4	4	260.072	120.561	124.045	832.714	2344.46	1233.52	903.323	230.383	247.645	0.515323	0.238887	0.24579	0.188794	0.531541	0.279665	0.653942	0.166781	0.179277	0.584632	0.202834	0.212534	2.88232	1.04782	0.0444414	0.843218	0.355183	0.52614	5.46145e-08	0.0822638	6
sp|P11142|HSP7C_HUMAN	P11142	HSPA8	Heat shock cognate 71 kDa protein	HUMAN				185	188	8898.37	25253.8	31141.8	25296.6	26246.3	28098.7	31339.7	48653.9	51250.6	0.136282	0.386771	0.476947	0.31763	0.329555	0.352815	0.238789	0.370713	0.390498	0.187535	0.378742	0.433723	0.495153	1.14517	0.0445965	0.110017	0.963815	1.07058	0.605268	0.75646	3
sp|Q9Y6N7-2|ROBO1_HUMAN	Q9Y6N7-2	ROBO1	Isoform 2 of Roundabout homolog 1	HUMAN				4	6	348.095	175.912	233.724	1193.37	1037.91	1169.79	1260.82	579.214	627.856	0.459391	0.232156	0.308453	0.35088	0.305171	0.343949	0.510889	0.2347	0.254411	0.48514	0.233428	0.281432	2.07833	1.20565	0.0447185	0.590466	1.14978	1.12707	0.447134	0.822662	6
sp|Q96D15|RCN3_HUMAN	Q96D15	RCN3	Reticulocalbin-3	HUMAN				8	12	548.345	234	239.395	1874.08	4340.02	1988.13	1336.1	723.133	937.258	0.536678	0.229021	0.234302	0.228484	0.529127	0.242389	0.445888	0.241327	0.312785	0.491283	0.235174	0.273543	2.08902	1.16315	0.0448028	0.6395	0.431814	0.458092	7.7014e-08	0.00570326	6
sp|O43929|ORC4_HUMAN	O43929	ORC4	Origin recognition complex subunit 4	HUMAN				4	2	38.5305	166.631	176.8	344.208	408.407	485.961	401.511	618.719	763.471	0.100875	0.436251	0.462873	0.277906	0.329739	0.392355	0.2251	0.346874	0.428027	0.162988	0.391563	0.44545	0.416249	1.13762	0.0451	0.785138	0.842807	1.1899	0.571987	0.777364	3
sp|P55290-4|CAD13_HUMAN	P55290-4	CDH13	Isoform 4 of Cadherin-13	HUMAN				13	10	1506.77	658.509	708.074	3602.69	3001.89	3277.65	2046.92	1001.21	884.276	0.524394	0.229178	0.246428	0.364562	0.303766	0.331671	0.520526	0.254604	0.224869	0.52246	0.241891	0.235649	2.1599	0.974193	0.0451075	0.870231	1.20014	1.09186	0.408101	0.846092	6
sp|O14495|PLPP3_HUMAN	O14495	PLPP3	Phospholipid phosphatase 3	HUMAN				2	3	815.108	530.924	467.177	611.094	493.638	637.986	849.288	295.777	348.783	0.449539	0.292809	0.257652	0.350656	0.283257	0.366087	0.568524	0.197997	0.233479	0.509031	0.245403	0.245566	2.07427	1.00066	0.0452161	0.873364	1.23794	1.29242	0.290868	0.576891	6
sp|Q7L0Q8|RHOU_HUMAN	Q7L0Q8	RHOU	Rho-related GTP-binding protein RhoU	HUMAN				3	0	17.9124	68.8785	165.122	0	0	0	0	0	0	0.0711055	0.273423	0.655472	NQ	NQ	NQ	NQ	NQ	NQ	0.0711055	0.273423	0.655472	0.260057	2.39729	0.0457236	0.127694	NQ	NQ	NQ	NQ	1
sp|Q9BXX0|EMIL2_HUMAN	Q9BXX0	EMILIN2	EMILIN-2	HUMAN				4	0	76.5545	206.297	181.281	0	0	0	0	0	0	0.164941	0.444479	0.39058	NQ	NQ	NQ	NQ	NQ	NQ	0.164941	0.444479	0.39058	0.371089	0.878737	0.045838	0.283403	NQ	NQ	NQ	NQ	3
sp|Q9HA72|CAHM2_HUMAN	Q9HA72	CALHM2	Calcium homeostasis modulator protein 2	HUMAN				0	1	0	0	0	91.4688	92.2236	103.356	118.512	46.4775	86.5379	NQ	NQ	NQ	0.318653	0.321282	0.360065	0.471169	0.184781	0.34405	0.471169	0.184781	0.34405	2.54988	1.86193	0.046263	0.332796	0.991816	1.12071	0.857443	0.812567	6
sp|Q8NDV7|TNR6A_HUMAN	Q8NDV7	TNRC6A	Trinucleotide repeat-containing gene 6A protein	HUMAN				6	13	136.205	468.286	408.498	1215.84	1071.96	1387.08	1649.97	2463.64	1707.9	0.134458	0.462281	0.40326	0.330851	0.291699	0.37745	0.283426	0.423196	0.293377	0.208942	0.442739	0.348319	0.471932	0.786736	0.0465249	0.121691	1.13422	1.29397	0.454707	0.534321	3
sp|Q9UQ13|SHOC2_HUMAN	Q9UQ13	SHOC2	Leucine-rich repeat protein SHOC-2	HUMAN				5	2	374.451	87.5335	159.158	378.097	552.351	300.24	326.07	211.113	269.04	0.602843	0.140923	0.256234	0.307224	0.448815	0.243961	0.404441	0.261854	0.333705	0.503642	0.201389	0.294969	2.50084	1.46467	0.0466825	0.47875	0.684524	0.543567	0.154789	0.135781	6
sp|Q9HC98-2|NEK6_HUMAN	Q9HC98-2	NEK6	Isoform 2 of Serine/threonine-protein kinase Nek6	HUMAN				3	4	135.457	60.2446	124.118	914.691	692.832	1215.29	1261.45	644.93	707.389	0.423542	0.18837	0.388088	0.324035	0.24544	0.430525	0.482617	0.246744	0.27064	0.453079	0.217557	0.329364	2.08258	1.51392	0.0467634	0.24993	1.32022	1.7541	0.122822	0.141924	9
sp|Q92995|UBP13_HUMAN	Q92995	USP13	Ubiquitin carboxyl-terminal hydrolase 13	HUMAN				2	6	203.799	53.5912	117.656	842.587	837.18	775.548	910.72	727.344	811.832	0.543396	0.142892	0.313712	0.343169	0.340967	0.315865	0.371738	0.296888	0.331374	0.457567	0.21989	0.322543	2.08089	1.46684	0.0469652	0.2919	1.00646	0.926381	0.913583	0.816408	9
sp|Q96CG8|CTHR1_HUMAN	Q96CG8	CTHRC1	Collagen triple helix repeat-containing protein 1	HUMAN				6	5	944.204	105.432	103.525	5043.41	4217.84	3052.03	131.819	118.431	116.472	0.818796	0.0914283	0.0897753	0.409591	0.342544	0.247865	0.359453	0.322946	0.317602	0.589125	0.207187	0.203688	2.84344	0.983115	0.0470533	0.615631	1.19573	0.723602	0.351305	0.250507	6
sp|Q14151|SAFB2_HUMAN	Q14151	SAFB2	Scaffold attachment factor B2	HUMAN				24	23	1209.16	3290.36	2858.26	4432.56	5747.45	3809.42	3030.04	4818.74	4642.24	0.164338	0.447195	0.388468	0.316851	0.410842	0.272307	0.242577	0.385777	0.371646	0.203457	0.416486	0.380057	0.48851	0.912533	0.0470665	0.676838	0.771222	0.662803	0.0534902	0.130864	3
sp|Q8TCT9-2|HM13_HUMAN	Q8TCT9-2	HM13	Isoform 2 of Minor histocompatibility antigen H13	HUMAN				10	3	618.606	1161.01	997.612	1996.76	1762.33	1121.26	187.206	476.305	325.384	0.222742	0.418047	0.359211	0.409143	0.361107	0.22975	0.189308	0.481654	0.329038	0.206025	0.44985	0.344125	0.457986	0.764975	0.047118	0.115492	1.13302	0.636239	0.382908	0.207243	3
sp|Q96EB6|SIR1_HUMAN	Q96EB6	SIRT1	NAD-dependent protein deacetylase sirtuin-1	HUMAN				6	6	117.685	386.262	410.074	682.967	1107.18	891.62	730.514	1246.68	1178.54	0.128755	0.422596	0.448648	0.254671	0.412854	0.332475	0.231488	0.395051	0.373461	0.180122	0.408824	0.411055	0.440585	1.00546	0.0472575	0.914731	0.616854	0.805309	0.0391493	0.552716	3
sp|Q9NXS3|KLH28_HUMAN	Q9NXS3	KLHL28	Kelch-like protein 28	HUMAN				3	2	3.1641	31.6516	82.1327	177.053	372.928	397.706	105.202	155.051	338.797	0.0270555	0.270646	0.702298	0.186826	0.393514	0.419659	0.175615	0.258828	0.565556	0.101335	0.264737	0.633927	0.382777	2.39455	0.0473702	0.0688985	0.474764	1.06644	0.00463533	0.92225	1
sp|Q9Y3E5|PTH2_HUMAN	Q9Y3E5	PTRH2	Peptidyl-tRNA hydrolase 2, mitochondrial	HUMAN				6	5	285.205	797.55	653.394	680.967	754.829	524.133	585.528	1100.3	944.173	0.164274	0.459379	0.376347	0.347445	0.385131	0.267424	0.222634	0.418365	0.359001	0.193454	0.438872	0.367674	0.440799	0.83777	0.0474225	0.264565	0.902147	0.694373	0.755751	0.319115	3
sp|P60981|DEST_HUMAN	P60981	DSTN	Destrin	HUMAN				29	18	4256.04	1329.68	2897.58	3479.63	2932.81	4398.56	12677.4	4823.54	4706.9	0.501696	0.156741	0.341563	0.32186	0.27128	0.40686	0.570852	0.2172	0.211948	0.536274	0.18697	0.276755	2.86823	1.48021	0.0474601	0.000174887	1.18645	1.49978	0.351305	0.163563	6
sp|Q96P50|ACAP3_HUMAN	Q96P50	ACAP3	Arf-GAP with coiled-coil, ANK repeat and PH domain-containing protein 3	HUMAN				1	0	20.7712	5.92381	13.9709	0	0	0	0	0	0	0.510776	0.14567	0.343553	NQ	NQ	NQ	NQ	NQ	NQ	0.510776	0.14567	0.343553	3.50638	2.35843	0.0475344	0.444722	NQ	NQ	NQ	NQ	6
sp|P15408|FOSL2_HUMAN	P15408	FOSL2	Fos-related antigen 2	HUMAN				1	3	19.9499	69.9741	59.1106	1023.39	1382.65	1501.74	783.396	1108.21	1481.88	0.133861	0.469516	0.396623	0.261886	0.35382	0.384294	0.232221	0.328506	0.439273	0.183041	0.399011	0.417948	0.458736	1.04746	0.0476609	0.957534	0.740167	1.08613	0.124534	0.892245	3
sp|Q8IXS8|F126B_HUMAN	Q8IXS8	FAM126B	Protein FAM126B	HUMAN				1	0	2.89728	21.4169	28.4874	0	0	0	0	0	0	0.054871	0.405611	0.539518	NQ	NQ	NQ	NQ	NQ	NQ	0.054871	0.405611	0.539518	0.13528	1.33014	0.0477337	0.982265	NQ	NQ	NQ	NQ	3
sp|Q7Z3C6|ATG9A_HUMAN	Q7Z3C6	ATG9A	Autophagy-related protein 9A	HUMAN				5	3	146.371	478.765	438.902	547.796	687.453	403.655	167.486	274.177	326.756	0.137562	0.449951	0.412487	0.334245	0.419459	0.246296	0.217962	0.356806	0.425232	0.177762	0.403378	0.41886	0.440683	1.03838	0.0480212	0.80956	0.796849	0.587174	0.430308	0.213294	3
sp|Q8N392|RHG18_HUMAN	Q8N392	ARHGAP18	Rho GTPase-activating protein 18	HUMAN				5	13	258.775	131.664	138.166	1957	1686.11	2220.82	7270.55	3341.86	3673.64	0.489544	0.249077	0.261379	0.333735	0.28754	0.378725	0.508927	0.233925	0.257149	0.499235	0.241501	0.259264	2.06722	1.07355	0.0480783	0.593365	1.16066	1.31712	0.482985	0.446473	6
sp|Q8IVM0|CCD50_HUMAN	Q8IVM0	CCDC50	Coiled-coil domain-containing protein 50	HUMAN				5	7	747.385	324.463	395.884	1165.38	931.806	1103.45	1396.07	759.837	997.176	0.509211	0.221064	0.269725	0.364109	0.291132	0.344759	0.442764	0.240982	0.316254	0.475987	0.231023	0.29299	2.06035	1.26823	0.0481728	0.43007	1.25067	1.1842	0.235007	0.721447	6
sp|Q99519|NEUR1_HUMAN	Q99519	NEU1	Sialidase-1	HUMAN				6	7	555.46	1096.11	966.669	735.268	887.641	615.171	539.806	1288.45	711.794	0.21215	0.418644	0.369206	0.328526	0.396608	0.274865	0.212517	0.507255	0.280228	0.212334	0.462949	0.324717	0.458655	0.70141	0.0483076	0.0190016	0.82834	0.69304	0.502996	0.316771	3
sp|Q5JTB6|PLAC9_HUMAN	Q5JTB6	PLAC9	Placenta-specific protein 9	HUMAN				1	1	32.4885	12.8558	17.015	343.792	305.202	378.388	385.651	155.771	149.056	0.520989	0.206156	0.272854	0.334629	0.297068	0.368303	0.558528	0.225599	0.215874	0.539759	0.215878	0.244364	2.5003	1.13196	0.048597	0.964748	1.12644	1.23979	0.489846	0.696673	6
sp|Q96CM3|RUSD4_HUMAN	Q96CM3	RPUSD4	RNA pseudouridylate synthase domain-containing protein 4	HUMAN				5	3	121.928	381.01	212.599	510.125	667.163	447.338	481.415	812.233	725.599	0.170401	0.532482	0.297118	0.313995	0.410656	0.275348	0.238413	0.402246	0.359341	0.204407	0.467364	0.32823	0.437361	0.7023	0.0490382	0.0494231	0.764618	0.670507	0.331795	0.340569	3
sp|Q96LI5|CNO6L_HUMAN	Q96LI5	CNOT6L	CCR4-NOT transcription complex subunit 6-like	HUMAN				3	1	45.911	129.841	111.169	300.546	367.59	268.448	191.77	357.977	320.611	0.160013	0.452533	0.387455	0.320896	0.39248	0.286624	0.220334	0.411299	0.368367	0.190173	0.431916	0.377911	0.440302	0.874965	0.0490606	0.270429	0.817611	0.73029	0.584358	0.496851	3
sp|Q8TF40|FNIP1_HUMAN	Q8TF40	FNIP1	Folliculin-interacting protein 1	HUMAN				7	6	82.2438	380.904	876.061	567.288	790.144	544.377	309	448.856	1025.28	0.0614122	0.284424	0.654163	0.298289	0.41547	0.286242	0.17329	0.251722	0.574988	0.117351	0.268073	0.614576	0.437757	2.29256	0.0493411	0.0155727	0.717955	0.688959	0.212579	0.309635	1
sp|P01023|A2MG_HUMAN	P01023	A2M	Alpha-2-macroglobulin	HUMAN				2	5	97.6917	32.2757	49.4409	298.328	261.723	1007.35	1521.36	1070.7	1164.12	0.544522	0.179901	0.275578	0.190333	0.166979	0.642689	0.405029	0.285049	0.309921	0.474775	0.232475	0.29275	2.04226	1.25927	0.0493419	0.491321	1.13986	3.84893	0.49876	0.00098049	9
sp|Q8N3V7-2|SYNPO_HUMAN	Q8N3V7-2	SYNPO	Isoform 2 of Synaptopodin	HUMAN				1	2	301.338	56.3429	62.4479	253.209	174.317	220.454	295.28	210.69	179.997	0.717252	0.134109	0.14864	0.390767	0.269016	0.340217	0.430458	0.307143	0.262399	0.573855	0.220626	0.205519	2.60103	0.931529	0.0494477	0.466142	1.45258	1.26467	0.110468	0.647266	6
sp|Q92522|H1X_HUMAN	Q92522	H1FX	Histone H1x	HUMAN				8	4	781.841	303.523	352.341	424.361	302.98	526.414	381.198	175.281	299.329	0.543812	0.211117	0.245072	0.338472	0.241658	0.41987	0.445424	0.204814	0.349762	0.494618	0.207965	0.297417	2.37837	1.43013	0.0495743	0.334545	1.40062	1.73745	0.0905784	0.204327	6
sp|Q96JC9|EAF1_HUMAN	Q96JC9	EAF1	ELL-associated factor 1	HUMAN				4	3	21.5933	119.411	229.648	413.508	809.111	329.159	199.205	282.488	407.547	0.0582576	0.322164	0.619578	0.266474	0.521409	0.212117	0.224017	0.317673	0.45831	0.141137	0.319919	0.538944	0.441166	1.68463	0.0496841	0.282512	0.511065	0.406815	0.0113015	0.0403031	2
sp|P00491|PNPH_HUMAN	P00491	PNP	Purine nucleoside phosphorylase	HUMAN				11	14	280.417	520.307	473.347	1305.92	1459.54	1561.67	2335.04	5768.45	5138.72	0.220095	0.408382	0.371523	0.301798	0.3373	0.360902	0.176333	0.435611	0.388056	0.198214	0.421996	0.37979	0.469706	0.899984	0.049719	0.584895	0.894748	1.06997	0.584198	0.925212	3
sp|P04216|THY1_HUMAN	P04216	THY1	Thy-1 membrane glycoprotein	HUMAN				6	9	529.313	244.024	273.504	2664.29	2444.27	1761.61	1514.18	781.992	766.159	0.505629	0.233105	0.261266	0.387806	0.35578	0.256414	0.494454	0.255358	0.250188	0.500041	0.244232	0.255727	2.04741	1.04707	0.0497781	0.9374	1.09002	0.72071	0.71479	0.265248	6
sp|P07711|CATL1_HUMAN	P07711	CTSL	Cathepsin L1	HUMAN				5	12	91.9405	295.217	330.34	1311.33	1593.2	1288.95	1074.12	1712.3	1859.44	0.12814	0.411454	0.460406	0.312707	0.379923	0.30737	0.2312	0.368565	0.400236	0.17967	0.390009	0.430321	0.460681	1.10336	0.0498457	0.721149	0.823078	0.809031	0.338855	0.527607	3
sp|Q9BZD4|NUF2_HUMAN	Q9BZD4	NUF2	Kinetochore protein Nuf2	HUMAN				3	3	87.6713	45.5997	103.747	231.208	188.429	359.771	985.064	260.903	256.122	0.369893	0.192389	0.437717	0.296645	0.241759	0.461595	0.655796	0.173694	0.17051	0.512845	0.183041	0.304114	2.8018	1.66145	0.0500369	0.25643	1.22703	1.90932	0.295511	0.231318	6
sp|Q9BQ83|SLX1_HUMAN	Q9BQ83	SLX1A	Structure-specific endonuclease subunit SLX1	HUMAN				0	1	0	0	0	10.1719	6.26002	28.7887	22.1969	6.42952	41.6539	NQ	NQ	NQ	0.224939	0.138433	0.636628	0.315834	0.0914839	0.592682	0.315834	0.0914839	0.592682	3.45234	6.47854	0.0500897	0.0327412	1.6249	4.59882	0.103124	0.00422545	1
sp|O75094-4|SLIT3_HUMAN	O75094-4	SLIT3	Isoform 4 of Slit homolog 3 protein	HUMAN				6	5	259.342	68.3688	91.7296	880.905	1013.73	831.106	689.386	325.604	355.052	0.618305	0.163	0.218695	0.32318	0.371911	0.30491	0.503186	0.23766	0.259154	0.560745	0.20033	0.238925	2.79911	1.19266	0.0502363	0.811772	0.868971	0.819847	0.570919	0.584026	6
sp|Q9Y3C7|MED31_HUMAN	Q9Y3C7	MED31	Mediator of RNA polymerase II transcription subunit 31	HUMAN				3	0	77.1155	199.041	322.369	0	0	0	0	0	0	0.128843	0.332552	0.538605	NQ	NQ	NQ	NQ	NQ	NQ	0.128843	0.332552	0.538605	0.387435	1.61961	0.0506359	0.371951	NQ	NQ	NQ	NQ	2
sp|Q9P1T7-1|MDFIC_HUMAN	Q9P1T7-1	MDFIC	Isoform 1 of MyoD family inhibitor domain-containing protein	HUMAN				2	1	65.9221	34.0868	44.5217	61.7727	51.3231	82.5968	83.6824	25.2519	46.117	0.456112	0.235845	0.308043	0.315662	0.262264	0.422074	0.539708	0.162862	0.297431	0.49791	0.199353	0.302737	2.49763	1.5186	0.0507275	0.602323	1.2036	1.60935	0.466973	0.419125	6
sp|Q8TDZ2-4|MICA1_HUMAN	Q8TDZ2-4	MICAL1	Isoform 4 of [F-actin]-methionine sulfoxide oxidase MICAL1	HUMAN				12	11	1987.93	753.834	700.63	2900.46	2881.88	2429.59	3126	1897.2	1802.31	0.577484	0.218985	0.20353	0.353201	0.350938	0.295861	0.457988	0.277957	0.264055	0.517736	0.248471	0.233792	2.08369	0.940924	0.0510007	0.712257	1.00645	0.843057	1	0.503732	6
sp|Q8WUI4-8|HDAC7_HUMAN	Q8WUI4-8	HDAC7	Isoform 8 of Histone deacetylase 7	HUMAN				3	2	112.381	22.974	76.8325	203.831	141.197	160.244	296.293	177.998	178.874	0.529631	0.108272	0.362096	0.403408	0.279448	0.317144	0.453626	0.272516	0.273858	0.491629	0.190394	0.317977	2.58216	1.6701	0.0510679	0.269134	1.44359	1.1349	0.110468	0.80221	6
sp|Q8IWL3|HSC20_HUMAN	Q8IWL3	HSCB	Iron-sulfur cluster co-chaperone protein HscB, mitochondrial	HUMAN				4	1	67.0733	176.184	205.571	59.4507	58.2641	130.822	77.0314	180.623	283.456	0.149441	0.392541	0.458018	0.239203	0.234429	0.526368	0.142358	0.333801	0.523841	0.145899	0.363171	0.49093	0.401738	1.35179	0.0511637	0.604349	1.02037	2.24533	0.830976	0.14455	2
sp|Q16649|NFIL3_HUMAN	Q16649	NFIL3	Nuclear factor interleukin-3-regulated protein	HUMAN				3	5	17.3618	53.3837	104.314	462.101	1042.81	983.535	418.819	738.129	1511.07	0.0991769	0.304946	0.595877	0.185699	0.41906	0.395241	0.156977	0.276658	0.566365	0.128077	0.290802	0.581121	0.440427	1.99834	0.0514188	0.0456102	0.443132	0.94316	0.000437982	0.852577	2
sp|O95361|TRI16_HUMAN	O95361	TRIM16	Tripartite motif-containing protein 16	HUMAN				5	9	364.467	108.277	242.843	1383.57	930.196	1874.47	2671.13	1830.54	1705.45	0.509326	0.151312	0.339362	0.330346	0.222097	0.447556	0.430333	0.29491	0.274757	0.469829	0.223111	0.30706	2.10581	1.37626	0.0514247	0.149515	1.4874	2.01514	0.0259533	0.0641916	6
sp|Q9GZT3|SLIRP_HUMAN	Q9GZT3	SLIRP	SRA stem-loop-interacting RNA-binding protein, mitochondrial	HUMAN				15	6	456.03	1126.65	809.021	303.807	272.486	273.799	349.724	664.485	479.231	0.190672	0.471065	0.338262	0.357381	0.320537	0.322081	0.234173	0.444936	0.320891	0.212423	0.458001	0.329577	0.463805	0.719599	0.0514403	0.0579525	1.11495	1.00482	0.515576	0.987043	3
sp|Q96G46|DUS3L_HUMAN	Q96G46	DUS3L	tRNA-dihydrouridine(47) synthase [NAD(P)(+)]-like	HUMAN				2	10	43.2329	120.264	108.986	1313.13	1307.98	1444.25	1649.4	2687.37	2619.22	0.158663	0.441363	0.399974	0.323005	0.321738	0.355257	0.237119	0.386339	0.376541	0.197891	0.413851	0.388258	0.478169	0.938158	0.0514515	0.683634	1.00394	1.10418	0.956944	0.856202	3
sp|Q9HAW4|CLSPN_HUMAN	Q9HAW4	CLSPN	Claspin	HUMAN				3	6	22.2593	153.767	208.91	469.648	661.529	388.822	1060.12	1382.81	1241.6	0.057826	0.399461	0.542713	0.308979	0.435217	0.255804	0.287721	0.375301	0.336977	0.172774	0.387381	0.439845	0.446004	1.13543	0.0515621	0.704723	0.709943	0.587762	0.209181	0.214103	3
sp|Q9Y6C2|EMIL1_HUMAN	Q9Y6C2	EMILIN1	EMILIN-1	HUMAN				25	22	3560.81	1886.02	1690.15	4602.31	5547.72	2723.31	2261.75	1023.74	1067.3	0.498923	0.264261	0.236816	0.357507	0.430946	0.211546	0.519609	0.235191	0.245199	0.509266	0.249726	0.241008	2.0393	0.965088	0.0516532	0.969898	0.829586	0.490888	0.154909	0.00600014	6
sp|Q8N8R3|MCATL_HUMAN	Q8N8R3	SLC25A29	Mitochondrial basic amino acids transporter	HUMAN				2	0	21.3676	79.5709	60.6296	0	0	0	0	0	0	0.132252	0.492491	0.375257	NQ	NQ	NQ	NQ	NQ	NQ	0.132252	0.492491	0.375257	0.268536	0.761957	0.0516735	0.139729	NQ	NQ	NQ	NQ	3
sp|Q96JE9|MAP6_HUMAN	Q96JE9	MAP6	Microtubule-associated protein 6	HUMAN				5	0	360.841	146.464	162.741	0	0	0	0	0	0	0.538532	0.218588	0.242881	NQ	NQ	NQ	NQ	NQ	NQ	0.538532	0.218588	0.242881	2.46369	1.11114	0.0519024	0.999825	NQ	NQ	NQ	NQ	6
sp|Q9P299|COPZ2_HUMAN	Q9P299	COPZ2	Coatomer subunit zeta-2	HUMAN				0	6	0	0	0	1311.89	969.975	1609.77	3039.2	1433.22	1344.5	NQ	NQ	NQ	0.337105	0.249246	0.413648	0.522475	0.246388	0.231136	0.522475	0.246388	0.231136	2.12053	0.938097	0.0520419	0.602167	1.3525	1.6596	0.0914626	0.189484	6
sp|P25116|PAR1_HUMAN	P25116	F2R	Proteinase-activated receptor 1	HUMAN				1	2	22.1837	15.4936	23.1917	810.974	615.142	1168.97	873.487	214.044	283.967	0.36445	0.25454	0.38101	0.312504	0.237041	0.450455	0.636885	0.156066	0.207049	0.500668	0.205303	0.294029	2.43868	1.43217	0.0523615	0.515983	1.31835	1.90032	0.122822	0.0923619	6
sp|Q86YH6|DLP1_HUMAN	Q86YH6	PDSS2	Decaprenyl-diphosphate synthase subunit 2	HUMAN				1	3	9.14045	28.3301	16.5121	553.594	583.522	424.54	357.769	603.048	430.639	0.169322	0.5248	0.305878	0.354491	0.373656	0.271853	0.257119	0.433393	0.309488	0.21322	0.479097	0.307683	0.445047	0.642214	0.0525522	0.0126014	0.948711	0.727548	0.910483	0.439108	3
sp|Q9UI08-2|EVL_HUMAN	Q9UI08-2	EVL	Isoform 1 of Ena/VASP-like protein	HUMAN				2	0	143.632	57.9857	62.0983	0	0	0	0	0	0	0.544646	0.219879	0.235474	NQ	NQ	NQ	NQ	NQ	NQ	0.544646	0.219879	0.235474	2.47702	1.07092	0.0526124	0.714841	NQ	NQ	NQ	NQ	6
sp|Q99767|APBA2_HUMAN	Q99767	APBA2	Amyloid beta A4 precursor protein-binding family A member 2	HUMAN				1	2	3.39424	16.3929	27.2444	168.192	236.312	229.315	359.846	521.699	625.818	0.0721693	0.348552	0.579279	0.265363	0.372838	0.361799	0.238725	0.346101	0.415174	0.155447	0.347326	0.497227	0.447554	1.43158	0.0528542	0.464124	0.711737	0.970393	0.252261	0.954843	2
sp|P09486|SPRC_HUMAN	P09486	SPARC	SPARC	HUMAN				17	17	738.759	442.257	483.99	6347.55	12127.6	5449.23	2627.83	988.779	951.796	0.443697	0.265619	0.290684	0.265317	0.506914	0.227769	0.575219	0.216438	0.208343	0.509458	0.241029	0.249513	2.11368	1.0352	0.0529117	0.944613	0.523396	0.449324	5.0157e-07	0.000608849	6
sp|Q7KYR7-1|BT2A1_HUMAN	Q7KYR7-1	BTN2A1	Isoform 2 of Butyrophilin subfamily 2 member A1	HUMAN				2	1	45.3625	11.0588	42.8538	344.76	278.049	404.593	400.362	218.655	311.599	0.456938	0.111395	0.431667	0.335565	0.270633	0.393802	0.430211	0.234957	0.334831	0.443574	0.173176	0.383249	2.5614	2.21306	0.052916	0.059247	1.23992	1.45511	0.267801	0.419576	8
sp|P61024|CKS1_HUMAN	P61024	CKS1B	Cyclin-dependent kinases regulatory subunit 1	HUMAN				0	2	0	0	0	86.9776	82.4998	127.554	543.441	212.253	247.832	NQ	NQ	NQ	0.292823	0.277748	0.429429	0.541531	0.211507	0.246962	0.541531	0.211507	0.246962	2.56034	1.16763	0.0530123	0.911086	1.05428	1.54611	0.683781	0.437826	6
sp|P35270|SPRE_HUMAN	P35270	SPR	Sepiapterin reductase	HUMAN				3	5	166.74	295.432	236.429	742.991	800.234	738.524	1494.15	3426.83	2750.31	0.238678	0.422891	0.338432	0.325623	0.350711	0.323666	0.194771	0.446709	0.35852	0.216724	0.4348	0.348476	0.498446	0.801462	0.053154	0.120985	0.928467	0.922884	0.84373	0.779655	3
sp|Q96BJ3|AIDA_HUMAN	Q96BJ3	AIDA	Axin interactor, dorsalization-associated protein	HUMAN				3	7	507.562	153.861	180.001	916.935	710.046	1532.46	2737.68	2012.2	1906.75	0.603218	0.182858	0.213925	0.290221	0.224738	0.485042	0.411271	0.302285	0.286444	0.507244	0.242571	0.250184	2.09111	1.03139	0.0532941	0.886115	1.29137	2.15826	0.166884	0.0495673	6
sp|P98160|PGBM_HUMAN	P98160	HSPG2	Basement membrane-specific heparan sulfate proteoglycan core protein	HUMAN				121	104	15460.7	5615.94	5126.75	31940.3	32552.3	22878.9	19759	7007.16	6440.92	0.590026	0.214321	0.195652	0.365569	0.372574	0.261858	0.595024	0.211014	0.193962	0.592525	0.212668	0.194807	2.78615	0.916016	0.0535386	0.75246	0.981198	0.702835	0.709291	0.136508	6
sp|Q9UPQ7|PZRN3_HUMAN	Q9UPQ7	PDZRN3	E3 ubiquitin-protein ligase PDZRN3	HUMAN				2	2	52.15	20.9	145.298	266.867	174.611	556.296	408.943	171.125	379.051	0.238838	0.0957188	0.665443	0.267462	0.175001	0.557537	0.426373	0.178419	0.395207	0.332606	0.137069	0.530325	2.42656	3.86904	0.0535515	0.00114601	1.52835	3.18591	0.0610589	0.0305101	2
sp|Q9H501|ESF1_HUMAN	Q9H501	ESF1	ESF1 homolog	HUMAN				12	7	367.702	1044.36	1070.71	996.546	1230.35	1105.57	1316.27	2120.16	2050.4	0.148101	0.420643	0.431255	0.299041	0.369202	0.331757	0.239896	0.386409	0.373695	0.193999	0.403526	0.402475	0.480759	0.997396	0.0536009	0.991307	0.809967	0.89858	0.355307	0.70923	3
sp|Q9H492-2|MLP3A_HUMAN	Q9H492-2	MAP1LC3A	Isoform 2 of Microtubule-associated proteins 1A/1B light chain 3A	HUMAN				0	2	0	0	0	1832.33	1359.54	1421.69	1392.86	687.424	631.581	NQ	NQ	NQ	0.397161	0.294684	0.308155	0.513617	0.253488	0.232895	0.513617	0.253488	0.232895	2.0262	0.918764	0.0540244	0.53723	1.34775	1.04571	0.0667825	0.836379	6
sp|Q9Y5X9|LIPE_HUMAN	Q9Y5X9	LIPG	Endothelial lipase	HUMAN				1	0	2.77496	19.4987	25.777	0	0	0	0	0	0	0.0577507	0.405795	0.536455	NQ	NQ	NQ	NQ	NQ	NQ	0.0577507	0.405795	0.536455	0.142315	1.32199	0.0540773	0.970701	NQ	NQ	NQ	NQ	3
sp|Q9UHI6|DDX20_HUMAN	Q9UHI6	DDX20	Probable ATP-dependent RNA helicase DDX20	HUMAN				8	9	214.363	646.198	599.32	1103.36	1116.35	1336.03	1421.96	2175.83	2049.11	0.146836	0.442638	0.410526	0.310304	0.313957	0.37574	0.251813	0.385314	0.362874	0.199324	0.413976	0.3867	0.481488	0.934113	0.0542172	0.663201	0.988364	1.19679	1	0.700361	3
sp|Q96PC5|MIA2_HUMAN	Q96PC5	MIA2	Melanoma inhibitory activity protein 2	HUMAN				13	11	455.915	1010.17	819.349	2210.43	2302.2	2032.83	1604.7	2898.96	2818.94	0.199488	0.442003	0.35851	0.337704	0.351725	0.310571	0.219144	0.395892	0.384964	0.209316	0.418947	0.371737	0.499624	0.887313	0.0542529	0.423132	0.960138	0.882994	0.778984	0.633056	3
sp|Q8N474|SFRP1_HUMAN	Q8N474	SFRP1	Secreted frizzled-related protein 1	HUMAN				1	6	83.5246	38.2072	26.6743	871.496	713.113	928.528	2698.25	1338.31	1325.14	0.562811	0.25745	0.179738	0.346776	0.283754	0.36947	0.503246	0.249605	0.247149	0.533028	0.253528	0.213444	2.10245	0.841895	0.0543707	0.230095	1.2221	1.30208	0.258161	0.502392	6
sp|Q32MZ4-4|LRRF1_HUMAN	Q32MZ4-4	LRRFIP1	Isoform 4 of Leucine-rich repeat flightless-interacting protein 1	HUMAN				3	3	346.245	73.7913	83.602	537.798	400.646	446.445	565.002	334.593	339.4	0.687487	0.146516	0.165996	0.388333	0.289298	0.322369	0.456016	0.270052	0.273932	0.571752	0.208284	0.219964	2.74506	1.05608	0.0544346	0.872633	1.34233	1.11431	0.141469	0.852528	4
sp|Q05682-4|CALD1_HUMAN	Q05682-4	CALD1	Isoform 4 of Caldesmon	HUMAN				4	1	395.005	75.4223	92.6677	14.5823	15.2942	15.6496	9.42571	7.64626	7.45266	0.701489	0.133942	0.164568	0.320306	0.335944	0.34375	0.384336	0.311779	0.303885	0.542913	0.222861	0.234227	2.43611	1.051	0.0545493	0.815006	0.953452	1.02324	1	0.942706	6
sp|Q9NPR9|GP108_HUMAN	Q9NPR9	GPR108	Protein GPR108	HUMAN				2	2	22.1397	79.5207	50.8029	150.276	225.994	139.857	103.168	192.938	162.174	0.145213	0.521573	0.333214	0.291161	0.437865	0.270973	0.225119	0.421005	0.353875	0.185166	0.471289	0.343545	0.392893	0.728947	0.0546458	0.0758675	0.664956	0.618851	0.163573	0.293436	3
sp|Q9H1D9|RPC6_HUMAN	Q9H1D9	POLR3F	DNA-directed RNA polymerase III subunit RPC6	HUMAN				2	4	20.2663	80.6262	90.9703	542.053	833.412	660.492	522.376	819.007	940.275	0.105629	0.420228	0.474143	0.26624	0.409346	0.324414	0.228946	0.358952	0.412102	0.167287	0.38959	0.443122	0.429393	1.13741	0.0546929	0.785578	0.650402	0.792516	0.0943927	0.507126	3
sp|O00622|CYR61_HUMAN	O00622	CYR61	Protein CYR61	HUMAN				8	16	635.777	369.941	695.31	3100.58	1816.25	3614.68	6045.84	2600.77	3692.98	0.37376	0.217481	0.408759	0.363427	0.212888	0.423686	0.489954	0.210767	0.299279	0.431857	0.214124	0.354019	2.01686	1.65334	0.0547241	0.00496088	1.70713	1.99018	0.0151446	0.0439252	9
sp|Q8NCF5|NF2IP_HUMAN	Q8NCF5	NFATC2IP	NFATC2-interacting protein	HUMAN				2	3	53.9423	200.161	210.064	460.614	740.68	325.427	430.245	711.16	667.489	0.116213	0.431226	0.452561	0.301701	0.485144	0.213154	0.23785	0.393146	0.369004	0.177031	0.412186	0.410783	0.429494	0.996595	0.054771	0.815287	0.62188	0.439363	0.0766794	0.0598948	3
sp|Q13796|SHRM2_HUMAN	Q13796	SHROOM2	Protein Shroom2	HUMAN				0	3	0	0	0	537.676	417.18	392.237	650.174	269.298	275.595	NQ	NQ	NQ	0.399138	0.309689	0.291173	0.544048	0.225342	0.23061	0.544048	0.225342	0.23061	2.41433	1.02338	0.0547813	0.69177	1.28883	0.94021	0.202144	0.778928	6
sp|O94916-5|NFAT5_HUMAN	O94916-5	NFAT5	Isoform E of Nuclear factor of activated T-cells 5	HUMAN				4	11	73.2985	258.962	224.846	1137.94	1506.42	2508.16	1421.68	1806.65	2715.13	0.13157	0.464834	0.403596	0.220851	0.292366	0.486783	0.239201	0.303973	0.456827	0.185385	0.384403	0.430212	0.482267	1.11917	0.0548819	0.609514	0.755393	1.66498	0.142824	0.084163	2
sp|P30511-3|HLAF_HUMAN	P30511-3	HLA-F	Isoform 3 of HLA class I histocompatibility antigen, alpha chain F	HUMAN				2	1	568.273	296.421	1016.28	25.1057	17.4101	56.9272	44.5765	15.7197	64.9592	0.302116	0.157589	0.540295	0.252463	0.175076	0.572461	0.355885	0.125501	0.518614	0.329001	0.141545	0.529454	2.32435	3.74054	0.0551221	0.000106985	1.44202	3.26979	0.193963	0.0282384	2
sp|Q15554|TERF2_HUMAN	Q15554	TERF2	Telomeric repeat-binding factor 2	HUMAN				5	10	53.6236	151.145	160.323	1479.54	2318.67	1857.74	1471.54	2334.22	2686.53	0.146877	0.413993	0.43913	0.26159	0.409952	0.328458	0.226659	0.359537	0.413803	0.186768	0.386765	0.426467	0.482898	1.10265	0.0554239	0.657141	0.638099	0.801209	0.0127787	0.554678	3
sp|Q14493|SLBP_HUMAN	Q14493	SLBP	Histone RNA hairpin-binding protein	HUMAN				4	4	94.4747	668.678	1235.87	113.481	159.546	165.319	252.344	342.588	385.331	0.0472604	0.334502	0.618237	0.258884	0.363973	0.377143	0.257425	0.349486	0.393089	0.152343	0.341994	0.505663	0.445454	1.47857	0.0554922	0.280892	0.711274	1.03618	0.351708	0.91573	2
sp|Q9UHQ1-2|NARF_HUMAN	Q9UHQ1-2	NARF	Isoform 2 of Nuclear prelamin A recognition factor	HUMAN				6	2	120.081	473.69	718.245	207.313	271.507	214.922	125.887	181.006	312.278	0.0915239	0.36104	0.547436	0.298833	0.391367	0.3098	0.203315	0.292336	0.504348	0.14742	0.326688	0.525892	0.451254	1.60977	0.0555878	0.293999	0.763563	0.791586	0.395493	0.6124	2
sp|P10301|RRAS_HUMAN	P10301	RRAS	Ras-related protein R-Ras	HUMAN				11	14	1100.27	537.859	498.364	3074.71	3502.6	2686.57	2703.38	1285.76	1304.3	0.514989	0.251749	0.233263	0.331903	0.378092	0.290005	0.510704	0.242897	0.246399	0.512846	0.247323	0.239831	2.07359	0.969708	0.0556154	0.846759	0.877837	0.767023	0.37333	0.320526	6
sp|Q9NWM3|CUED1_HUMAN	Q9NWM3	CUEDC1	CUE domain-containing protein 1	HUMAN				0	1	0	0	0	103.823	84.6612	142.895	185.5	69.2655	75.8086	NQ	NQ	NQ	0.313306	0.255481	0.431213	0.561145	0.209531	0.229324	0.561145	0.209531	0.229324	2.6781	1.09446	0.0556786	0.774674	1.22633	1.68784	0.339889	0.356153	6
sp|Q07021|C1QBP_HUMAN	Q07021	C1QBP	Complement component 1 Q subcomponent-binding protein, mitochondrial	HUMAN				7	7	226.121	556.124	387.012	1192.44	1123.88	1303.74	1152.3	2139.96	1843.51	0.193389	0.475621	0.33099	0.329398	0.310459	0.360144	0.224367	0.416678	0.358955	0.208878	0.44615	0.344972	0.468179	0.773221	0.0558329	0.0829243	1.061	1.16004	0.696748	0.750353	3
sp|Q6UX04|CWC27_HUMAN	Q6UX04	CWC27	Peptidyl-prolyl cis-trans isomerase CWC27 homolog	HUMAN				6	7	158.253	526.945	435.142	592.131	782.668	680.344	799.07	1271.82	1104.74	0.141254	0.470344	0.388402	0.288122	0.380834	0.331045	0.251626	0.400494	0.34788	0.19644	0.435419	0.368141	0.451153	0.845487	0.0558974	0.286886	0.756555	0.869263	0.302248	0.666814	3
sp|Q8N264|RHG24_HUMAN	Q8N264	ARHGAP24	Rho GTPase-activating protein 24	HUMAN				3	3	85.3608	40.1695	60.06	715.536	641.998	826.222	1229.66	644.252	816.579	0.459942	0.216442	0.323616	0.327663	0.293988	0.378349	0.45704	0.239455	0.303505	0.458491	0.227948	0.313561	2.01138	1.37558	0.0561191	0.391089	1.11455	1.28695	0.508193	0.57198	9
sp|Q9HD26|GOPC_HUMAN	Q9HD26	GOPC	Golgi-associated PDZ and coiled-coil motif-containing protein	HUMAN				17	9	1455.76	667.32	739.971	6015.42	4224.98	5365.92	4556.89	2479.55	3277.53	0.508465	0.23308	0.258455	0.385448	0.270723	0.34383	0.441818	0.240407	0.317776	0.475141	0.236743	0.288115	2.00699	1.217	0.0561331	0.232144	1.42377	1.27005	0.0492596	0.379757	6
sp|Q8IVB5|LIX1L_HUMAN	Q8IVB5	LIX1L	LIX1-like protein	HUMAN				1	2	18.9833	8.34448	13.6476	1161.63	997.093	1404.61	1178.16	501.222	682.666	0.463286	0.203646	0.333068	0.325995	0.27982	0.394184	0.498787	0.212198	0.289015	0.481036	0.207922	0.311041	2.31354	1.49595	0.0563089	0.270829	1.16502	1.4087	0.412728	0.411444	6
sp|Q9NYY8|FAKD2_HUMAN	Q9NYY8	FASTKD2	FAST kinase domain-containing protein 2, mitochondrial	HUMAN				10	4	205.769	588.724	388.775	571.272	706.335	479.096	496.57	793.455	773.63	0.173899	0.497541	0.32856	0.325195	0.40208	0.272725	0.240626	0.38449	0.374883	0.207263	0.441016	0.351722	0.469967	0.797527	0.056309	0.17558	0.808783	0.678284	0.448743	0.353557	3
sp|Q9P2Z0|THA10_HUMAN	Q9P2Z0	THAP10	THAP domain-containing protein 10	HUMAN				1	0	1.34364	9.27845	33.9606	0	0	0	0	0	0	0.0301381	0.208118	0.761744	NQ	NQ	NQ	NQ	NQ	NQ	0.0301381	0.208118	0.761744	0.144813	3.66016	0.0564102	0.173656	NQ	NQ	NQ	NQ	1
sp|Q9UJA5|TRM6_HUMAN	Q9UJA5	TRMT6	tRNA (adenine(58)-N(1))-methyltransferase non-catalytic subunit TRM6	HUMAN				7	8	361.23	841.236	773.621	1120.58	1597.68	964.326	1032.58	1891.55	2102.1	0.182801	0.425708	0.391491	0.304292	0.433847	0.261861	0.205438	0.376336	0.418226	0.194119	0.401022	0.404859	0.484061	1.00957	0.056433	0.962503	0.701381	0.60358	0.065654	0.166134	3
sp|P24394|IL4RA_HUMAN	P24394	IL4R	Interleukin-4 receptor subunit alpha	HUMAN				1	0	15.7305	57.1597	84.087	0	0	0	0	0	0	0.100209	0.364128	0.535664	NQ	NQ	NQ	NQ	NQ	NQ	0.100209	0.364128	0.535664	0.275203	1.47109	0.0566467	0.65178	NQ	NQ	NQ	NQ	2
sp|Q8NAP3|ZBT38_HUMAN	Q8NAP3	ZBTB38	Zinc finger and BTB domain-containing protein 38	HUMAN				3	0	85.399	35.0668	78.3137	0	0	0	0	0	0	0.429617	0.17641	0.393973	NQ	NQ	NQ	NQ	NQ	NQ	0.429617	0.17641	0.393973	2.43533	2.23327	0.0566583	0.171408	NQ	NQ	NQ	NQ	8
sp|Q6ZMP0|THSD4_HUMAN	Q6ZMP0	THSD4	Thrombospondin type-1 domain-containing protein 4	HUMAN				9	13	601.765	359.757	282.184	4736.11	4871.01	3933.65	2346.89	890.971	860.905	0.483849	0.289262	0.22689	0.349767	0.359729	0.290504	0.572584	0.217376	0.21004	0.528216	0.253319	0.218465	2.08518	0.862411	0.0566933	0.294151	0.972305	0.807562	0.778895	0.485908	6
sp|Q9BZ67|FRMD8_HUMAN	Q9BZ67	FRMD8	FERM domain-containing protein 8	HUMAN				4	4	130.179	30.6642	98.7099	891.338	738.639	824.705	541.721	297.146	630.565	0.501551	0.118142	0.380307	0.363117	0.30091	0.335972	0.36866	0.202218	0.429122	0.435106	0.16018	0.404714	2.71635	2.52662	0.056817	0.0232816	1.20673	1.11652	0.286885	0.795598	8
sp|O14807|RASM_HUMAN	O14807	MRAS	Ras-related protein M-Ras	HUMAN				0	4	0	0	0	1178.59	868.353	927.803	632.863	264.376	367.357	NQ	NQ	NQ	0.396199	0.291908	0.311893	0.500447	0.20906	0.290494	0.500447	0.20906	0.290494	2.3938	1.38952	0.0569133	0.568415	1.35727	1.06846	0.113022	0.935327	6
sp|P20645|MPRD_HUMAN	P20645	M6PR	Cation-dependent mannose-6-phosphate receptor	HUMAN				7	3	573.817	1225.33	1014.41	529.668	508.987	438.201	556.342	1181.71	938.615	0.203947	0.43551	0.360543	0.358646	0.344642	0.296712	0.207849	0.441485	0.350666	0.205898	0.438498	0.355604	0.469553	0.81096	0.0569813	0.15129	1.04063	0.860928	0.781188	0.686253	3
sp|Q96SZ6|CK5P1_HUMAN	Q96SZ6	CDK5RAP1	CDK5 regulatory subunit-associated protein 1	HUMAN				2	1	19.6247	134.633	111.984	154.162	196.773	128.534	124.761	164.381	181.945	0.0737104	0.50568	0.42061	0.321526	0.410398	0.268075	0.264837	0.34894	0.386223	0.169274	0.42731	0.403417	0.396138	0.944085	0.0571247	0.492801	0.783449	0.653207	0.538186	0.490913	3
sp|P54274|TERF1_HUMAN	P54274	TERF1	Telomeric repeat-binding factor 1	HUMAN				5	0	77.1985	194.762	362.794	0	0	0	0	0	0	0.121619	0.30683	0.57155	NQ	NQ	NQ	NQ	NQ	NQ	0.121619	0.30683	0.57155	0.396373	1.86276	0.057307	0.220891	NQ	NQ	NQ	NQ	2
sp|P42226|STAT6_HUMAN	P42226	STAT6	Signal transducer and activator of transcription 6	HUMAN				7	7	877.738	263.179	613.968	1619.8	1352.31	1897.82	1958.98	1409.09	1580.74	0.500168	0.149969	0.349862	0.332613	0.277686	0.389701	0.395849	0.284733	0.319418	0.448009	0.217351	0.33464	2.06122	1.53963	0.0573167	0.0516575	1.1978	1.40339	0.231368	0.242699	9
sp|P48200|IREB2_HUMAN	P48200	IREB2	Iron-responsive element-binding protein 2	HUMAN				7	10	274.113	386.186	887.298	1026.35	1000.4	2144.01	1972.69	5637.22	4990.14	0.177122	0.249539	0.573339	0.246082	0.23986	0.514058	0.156562	0.447397	0.396041	0.166842	0.348468	0.48469	0.478787	1.39092	0.0573945	0.0575934	1.02594	2.14316	0.826451	0.0431978	2
sp|O60238|BNI3L_HUMAN	O60238	BNIP3L	BCL2/adenovirus E1B 19 kDa protein-interacting protein 3-like	HUMAN				4	2	69.785	34.2886	104.437	312.333	295.65	481.827	454.508	165.201	411.639	0.334683	0.164445	0.500872	0.286594	0.271286	0.44212	0.440693	0.16018	0.399127	0.387688	0.162312	0.449999	2.38853	2.77243	0.0574742	0.0173482	1.05643	1.62972	0.688197	0.270247	8
sp|Q9Y3L5|RAP2C_HUMAN	Q9Y3L5	RAP2C	Ras-related protein Rap-2c	HUMAN				1	0	24.5236	7.40952	10.5963	0	0	0	0	0	0	0.576626	0.174221	0.249153	NQ	NQ	NQ	NQ	NQ	NQ	0.576626	0.174221	0.249153	3.30975	1.4301	0.0576165	0.931845	NQ	NQ	NQ	NQ	6
sp|P57088|TMM33_HUMAN	P57088	TMEM33	Transmembrane protein 33	HUMAN				5	2	331.242	988.716	743.373	303.322	327.132	332.549	168.176	288.135	264.041	0.160537	0.479184	0.360278	0.314975	0.3397	0.345325	0.233463	0.399993	0.366544	0.197	0.439589	0.363411	0.448147	0.826708	0.0577632	0.251509	0.927216	1.01656	0.969059	0.994271	3
sp|P18850|ATF6A_HUMAN	P18850	ATF6	Cyclic AMP-dependent transcription factor ATF-6 alpha	HUMAN				4	0	41.1396	106.078	342.86	0	0	0	0	0	0	0.083945	0.216452	0.699603	NQ	NQ	NQ	NQ	NQ	NQ	0.083945	0.216452	0.699603	0.387823	3.23215	0.0578943	0.028491	NQ	NQ	NQ	NQ	1
sp|Q96S94|CCNL2_HUMAN	Q96S94	CCNL2	Cyclin-L2	HUMAN				3	0	79.2958	204.421	223.222	0	0	0	0	0	0	0.156421	0.403246	0.440333	NQ	NQ	NQ	NQ	NQ	NQ	0.156421	0.403246	0.440333	0.387903	1.09197	0.0579567	0.768427	NQ	NQ	NQ	NQ	3
sp|P00374|DYR_HUMAN	P00374	DHFR	Dihydrofolate reductase	HUMAN				6	2	247.373	173.698	819.221	171.593	137.794	231.855	424.836	145.398	169.9	0.199447	0.140046	0.660506	0.317035	0.254589	0.428376	0.573999	0.196448	0.229553	0.386723	0.168247	0.44503	2.29854	2.6451	0.0580001	0.004718	1.24529	1.68262	0.295477	0.315536	6
sp|Q9H4L7-2|SMRCD_HUMAN	Q9H4L7-2	SMARCAD1	Isoform 2 of SWI/SNF-related matrix-associated actin-dependent regulator of chromatin subfamily A containing DEAD/H box 1	HUMAN				10	10	230.837	707.54	755.171	1910.2	2185.23	2020.62	1817.09	2574.07	2636.36	0.136304	0.417785	0.445911	0.312326	0.357294	0.33038	0.258568	0.366285	0.375148	0.197436	0.392035	0.410529	0.503618	1.04717	0.0581018	0.766474	0.874142	0.924674	0.421645	0.739255	7
sp|P48307|TFPI2_HUMAN	P48307	TFPI2	Tissue factor pathway inhibitor 2	HUMAN				0	7	0	0	0	347.398	353.793	489.92	1819.13	3610.93	3215.71	NQ	NQ	NQ	0.291659	0.297028	0.411313	0.210407	0.417653	0.37194	0.210407	0.417653	0.37194	0.503784	0.890549	0.0582668	0.438823	0.981925	1.38476	0.931393	0.497763	3
sp|Q8IY21|DDX60_HUMAN	Q8IY21	DDX60	Probable ATP-dependent RNA helicase DDX60	HUMAN				8	6	183.625	443.742	604.811	563.074	1027.1	929.37	572.672	1170.48	1122.18	0.149025	0.360128	0.490847	0.223482	0.407654	0.368864	0.199863	0.408496	0.391642	0.174444	0.384312	0.441244	0.453912	1.14814	0.0583212	0.674321	0.548216	0.904847	0.0101461	0.769615	3
sp|P23458|JAK1_HUMAN	P23458	JAK1	Tyrosine-protein kinase JAK1	HUMAN				21	14	798.156	363.06	1432.83	3681.85	3368.07	5631.76	3050.39	1666.62	4592.23	0.307688	0.139959	0.552353	0.290328	0.265586	0.444086	0.327674	0.179028	0.493298	0.317681	0.159494	0.522825	1.99181	3.27803	0.0583745	1.39514e-10	1.09316	1.6721	0.632655	0.0836328	2
sp|Q12857-4|NFIA_HUMAN	Q12857-4	NFIA	Isoform 4 of Nuclear factor 1 A-type	HUMAN				3	3	197.356	106.223	112.237	988.454	678.349	1327.02	1185.05	553.484	543.467	0.474624	0.255456	0.26992	0.330164	0.226583	0.443253	0.519303	0.242543	0.238154	0.496964	0.248999	0.254037	1.99584	1.02023	0.058405	0.927136	1.45715	1.95625	0.0522369	0.0890266	6
sp|Q12931|TRAP1_HUMAN	Q12931	TRAP1	Heat shock protein 75 kDa, mitochondrial	HUMAN				29	21	2605.54	6152.43	4039.91	3274.87	3753.45	2265.48	2571.17	4355.68	3373.53	0.203591	0.480738	0.31567	0.352371	0.403866	0.243763	0.249618	0.422866	0.327515	0.226605	0.451802	0.321593	0.501558	0.711799	0.0584058	0.00763001	0.872496	0.603573	0.344473	0.0692515	5
sp|Q8TCT1-3|PHOP1_HUMAN	Q8TCT1-3	PHOSPHO1	Isoform 3 of Phosphoethanolamine/phosphocholine phosphatase	HUMAN				2	0	20.0624	72.3008	81.3242	0	0	0	0	0	0	0.115509	0.41627	0.468222	NQ	NQ	NQ	NQ	NQ	NQ	0.115509	0.41627	0.468222	0.277485	1.1248	0.0584087	0.837507	NQ	NQ	NQ	NQ	3
sp|Q86UU1|PHLB1_HUMAN	Q86UU1	PHLDB1	Pleckstrin homology-like domain family B member 1	HUMAN				16	12	1601.42	582.994	807.184	2425.68	1705.98	2226.38	3083.18	2026.37	2182.65	0.535306	0.194877	0.269817	0.381514	0.268319	0.350167	0.422805	0.277882	0.299313	0.479055	0.23638	0.284565	2.02664	1.20385	0.058454	0.305634	1.42187	1.30504	0.0841083	0.463573	6
sp|Q9H9Y6-3|RPA2_HUMAN	Q9H9Y6-3	POLR1B	Isoform 3 of DNA-directed RNA polymerase I subunit RPA2	HUMAN				9	10	378.865	889.039	839.017	2386.01	2530.57	1801.67	1613.42	2751.07	2542.53	0.179819	0.421961	0.39822	0.355153	0.376671	0.268176	0.233591	0.3983	0.368109	0.206705	0.410131	0.383164	0.503999	0.934249	0.058479	0.673555	0.942873	0.711962	0.697173	0.249175	3
sp|Q96HV5|TM41A_HUMAN	Q96HV5	TMEM41A	Transmembrane protein 41A	HUMAN				1	1	13.129	33.8711	21.8924	354.934	521.607	369.499	252.646	480.701	352.865	0.190573	0.491651	0.317776	0.28485	0.418612	0.296539	0.232593	0.442548	0.324858	0.211583	0.4671	0.321317	0.452972	0.687899	0.0587539	0.0288627	0.680462	0.708386	0.146655	0.364725	3
sp|Q9H4K7|MTG2_HUMAN	Q9H4K7	MTG2	Mitochondrial ribosome-associated GTPase 2	HUMAN				1	0	3.90559	26.4966	11.5786	0	0	0	0	0	0	0.0930329	0.631159	0.275808	NQ	NQ	NQ	NQ	NQ	NQ	0.0930329	0.631159	0.275808	0.1474	0.436986	0.0588702	0.00810687	NQ	NQ	NQ	NQ	3
sp|O60583|CCNT2_HUMAN	O60583	CCNT2	Cyclin-T2	HUMAN				4	1	311.705	734.209	827.319	92.1277	156.398	117.453	36.1047	81.2389	76.8564	0.1664	0.391947	0.441653	0.251729	0.427342	0.320929	0.185915	0.418326	0.395759	0.176157	0.405137	0.418706	0.43481	1.03349	0.0590154	0.974007	0.589059	0.750989	0.123129	0.654484	3
sp|Q8N350|CBARP_HUMAN	Q8N350	CBARP	Voltage-dependent calcium channel beta subunit-associated regulatory protein	HUMAN				1	0	61.5625	18.7467	32.0363	0	0	0	0	0	0	0.547975	0.166866	0.285159	NQ	NQ	NQ	NQ	NQ	NQ	0.547975	0.166866	0.285159	3.28391	1.7089	0.0591135	0.743536	NQ	NQ	NQ	NQ	6
sp|O95340-2|PAPS2_HUMAN	O95340-2	PAPSS2	Isoform B of Bifunctional 3'-phosphoadenosine 5'-phosphosulfate synthase 2	HUMAN				12	19	1690.11	971.479	866.527	3627.82	2942.94	3890.76	5466.86	2395.97	2607.15	0.479041	0.275353	0.245606	0.346778	0.281311	0.371912	0.522146	0.228842	0.249012	0.500593	0.252098	0.247309	1.98571	0.981005	0.0592998	0.953039	1.23272	1.32207	0.254967	0.316029	6
sp|Q8TCZ2-5|C99L2_HUMAN	Q8TCZ2-5	CD99L2	Isoform 5 of CD99 antigen-like protein 2	HUMAN				1	1	106.166	24.0001	28.4241	357.629	760.313	71.6708	69.015	42.4762	47.039	0.669436	0.151334	0.17923	0.300626	0.639127	0.0602472	0.435343	0.267938	0.296719	0.552389	0.209636	0.237975	2.63499	1.13518	0.059391	0.876495	0.470371	0.0942649	0.00263843	8.15283e-08	6
sp|Q96N96-6|SPT13_HUMAN	Q96N96-6	SPATA13	Isoform 6 of Spermatogenesis-associated protein 13	HUMAN				1	0	20.6039	73.855	197.315	0	0	0	0	0	0	0.0706158	0.253124	0.67626	NQ	NQ	NQ	NQ	NQ	NQ	0.0706158	0.253124	0.67626	0.278977	2.67166	0.0595772	0.078216	NQ	NQ	NQ	NQ	1
sp|Q9Y5W9|SNX11_HUMAN	Q9Y5W9	SNX11	Sorting nexin-11	HUMAN				2	0	113.592	284.328	269.408	0	0	0	0	0	0	0.170219	0.42607	0.403711	NQ	NQ	NQ	NQ	NQ	NQ	0.170219	0.42607	0.403711	0.399509	0.947524	0.0597759	0.502511	NQ	NQ	NQ	NQ	3
sp|P58335|ANTR2_HUMAN	P58335	ANTXR2	Anthrax toxin receptor 2	HUMAN				4	4	486.436	270.252	392.611	2024.34	1974.09	3098.64	1639.31	757.56	1066.08	0.423246	0.235145	0.341609	0.285236	0.278156	0.436608	0.473386	0.218762	0.307853	0.448316	0.226953	0.324731	1.97537	1.43083	0.0597801	0.216322	1.02545	1.56965	0.959651	0.193381	9
sp|Q9P2H3-3|IFT80_HUMAN	Q9P2H3-3	IFT80	Isoform IFT80-L of Intraflagellar transport protein 80 homolog	HUMAN				5	3	104.075	68.1355	79.6572	1306.93	837.669	1758.39	2074.97	821.171	843.528	0.413213	0.270521	0.316266	0.334854	0.214623	0.450523	0.554854	0.219584	0.225562	0.484034	0.245052	0.270914	1.97523	1.10554	0.0598017	0.779468	1.5602	2.09914	0.0133063	0.0495071	6
sp|Q9UKD1|GMEB2_HUMAN	Q9UKD1	GMEB2	Glucocorticoid modulatory element-binding protein 2	HUMAN				3	2	34.0775	114.649	128.244	266.214	371.972	455.174	314.674	490.773	562.741	0.123036	0.41394	0.463024	0.243482	0.34021	0.416308	0.229993	0.358703	0.411304	0.176515	0.386321	0.437164	0.456912	1.13161	0.0599473	0.923513	0.715683	1.22368	0.21247	0.722052	3
sp|P51587|BRCA2_HUMAN	P51587	BRCA2	Breast cancer type 2 susceptibility protein	HUMAN				0	1	0	0	0	1165.26	1106.17	884.313	621.655	249.811	205.941	NQ	NQ	NQ	0.36925	0.350527	0.280223	0.576991	0.231863	0.191145	0.576991	0.231863	0.191145	2.4885	0.824387	0.0599913	0.226905	1.05341	0.799434	0.755024	0.49773	6
sp|Q9Y5B6|PAXB1_HUMAN	Q9Y5B6	PAXBP1	PAX3- and PAX7-binding protein 1	HUMAN				8	8	176.572	499.126	399.623	1326.25	1602.93	1451.24	1112.48	1821.54	1584.13	0.164204	0.464165	0.371631	0.302768	0.365931	0.331301	0.246224	0.403161	0.350615	0.205214	0.433663	0.361123	0.473212	0.832727	0.0601188	0.204509	0.827391	0.905364	0.338855	0.731993	3
sp|Q96F63|CCD97_HUMAN	Q96F63	CCDC97	Coiled-coil domain-containing protein 97	HUMAN				3	0	54.9496	140.581	212.532	0	0	0	0	0	0	0.13466	0.344509	0.520832	NQ	NQ	NQ	NQ	NQ	NQ	0.13466	0.344509	0.520832	0.390874	1.51181	0.0602907	0.595421	NQ	NQ	NQ	NQ	2
sp|Q9UHD1|CHRD1_HUMAN	Q9UHD1	CHORDC1	Cysteine and histidine-rich domain-containing protein 1	HUMAN				17	8	868.467	1659.47	2150.87	1252.95	1613	1981.47	1986.17	4094.98	4755.04	0.185617	0.354679	0.459704	0.258478	0.332755	0.408767	0.18329	0.377899	0.438811	0.184454	0.366289	0.449258	0.503574	1.22651	0.0603167	0.0767671	0.776782	1.22843	0.183664	0.463565	3
sp|Q8TAP9|MPLKI_HUMAN	Q8TAP9	MPLKIP	M-phase-specific PLK1-interacting protein	HUMAN				1	1	8.92955	43.4912	24.1682	179.596	190.204	168.883	148.34	207.018	236.33	0.116591	0.567852	0.315557	0.333398	0.353091	0.313511	0.250707	0.349877	0.399416	0.183649	0.458865	0.357487	0.400224	0.779068	0.060348	0.134892	0.944228	0.887904	1	0.800326	3
sp|P17948|VGFR1_HUMAN	P17948	FLT1	Vascular endothelial growth factor receptor 1	HUMAN				10	8	648.118	345.046	428.059	3295.36	2329.42	2415.61	2659.95	1198.8	1728.27	0.456028	0.242781	0.301191	0.40985	0.289715	0.300434	0.476095	0.214569	0.309336	0.466062	0.228675	0.305263	2.0381	1.33492	0.0606421	0.19223	1.41467	1.037	0.118744	0.969884	6
sp|Q9Y375|CIA30_HUMAN	Q9Y375	NDUFAF1	Complex I intermediate-associated protein 30, mitochondrial	HUMAN				6	7	414.163	1220.15	784.637	671.216	829.748	516.644	600.694	998.942	837.545	0.171216	0.504414	0.32437	0.332679	0.411253	0.256067	0.246471	0.409876	0.343653	0.208843	0.457145	0.334012	0.456842	0.730647	0.0609736	0.0612123	0.808939	0.622651	0.440333	0.203781	3
sp|Q6IQ49|SDE2_HUMAN	Q6IQ49	SDE2	Protein SDE2 homolog	HUMAN				9	4	183.129	507.702	990.479	532.668	997.327	836.222	415.366	749.798	1336.12	0.108921	0.301968	0.589111	0.225114	0.421486	0.3534	0.166061	0.299765	0.534174	0.137491	0.300867	0.561643	0.456983	1.86675	0.0611028	0.0262518	0.534096	0.838463	0.00716401	0.624448	2
sp|Q00403|TF2B_HUMAN	Q00403	GTF2B	Transcription initiation factor IIB	HUMAN				8	5	182.384	498.323	579.621	400.228	769.332	793.349	383.847	626.892	961.876	0.144712	0.395392	0.459897	0.203895	0.391935	0.40417	0.194588	0.317798	0.487615	0.16965	0.356595	0.473756	0.47575	1.32856	0.0611569	0.382738	0.520228	1.03122	0.00960299	0.999813	2
sp|Q9H1E3|NUCKS_HUMAN	Q9H1E3	NUCKS1	Nuclear ubiquitous casein and cyclin-dependent kinase substrate 1	HUMAN				4	4	843.966	434.679	389.8	1023.22	725.93	734.373	635.017	314.66	469.296	0.50584	0.260529	0.233631	0.412003	0.292299	0.295698	0.447519	0.221752	0.330729	0.476679	0.241141	0.28218	1.97677	1.17019	0.061342	0.716293	1.40953	1.01163	0.0558401	0.996063	6
sp|Q09028|RBBP4_HUMAN	Q09028	RBBP4	Histone-binding protein RBBP4	HUMAN				6	9	127.451	386.765	297.802	1612.97	1594.12	1774.12	1565.04	2307.54	1841.46	0.156956	0.476301	0.366743	0.323811	0.320027	0.356162	0.273894	0.403837	0.322269	0.215425	0.440069	0.344506	0.489526	0.782846	0.0613456	0.114148	1.01182	1.11291	0.826194	0.681706	3
sp|P36969|GPX4_HUMAN	P36969	GPX4	Phospholipid hydroperoxide glutathione peroxidase, mitochondrial	HUMAN				7	3	1196.07	376.53	395.39	663.917	583.564	763.843	252.245	203.408	196.676	0.607763	0.191327	0.20091	0.33009	0.290139	0.379771	0.386684	0.311819	0.301498	0.497223	0.251573	0.251204	1.97646	0.998534	0.0613907	0.842032	1.13769	1.30893	0.440196	0.54296	6
sp|Q6GYQ0-6|RGPA1_HUMAN	Q6GYQ0-6	RALGAPA1	Isoform 6 of Ral GTPase-activating protein subunit alpha-1	HUMAN				5	2	212.872	590.643	528.569	185.081	196.249	210.491	180.188	345.32	321.683	0.159804	0.443398	0.396799	0.312731	0.331602	0.355667	0.212688	0.407606	0.379706	0.186246	0.425502	0.388252	0.437709	0.912458	0.0614198	0.470706	0.943092	1.07257	1	0.886715	3
sp|P09912-3|IFI6_HUMAN	P09912-3	IFI6	Isoform C of Interferon alpha-inducible protein 6	HUMAN				1	1	3.59502	48.6466	322.689	42.1622	123.31	654.476	48.2019	81.9274	229.793	0.00958848	0.129748	0.860663	0.0514206	0.150387	0.798192	0.133923	0.227625	0.638452	0.0717557	0.178687	0.749558	0.401573	4.19482	0.0614371	0.00164837	0.341921	5.30757	2.83844e-05	0.00176706	1
sp|O60488|ACSL4_HUMAN	O60488	ACSL4	Long-chain-fatty-acid--CoA ligase 4	HUMAN				9	17	214.266	591.664	538.248	3444.11	4293.9	3222.23	2336.15	3682.16	4380.82	0.159403	0.440168	0.400429	0.314237	0.391771	0.293993	0.224649	0.354084	0.421268	0.192026	0.397126	0.410848	0.48354	1.03455	0.0617245	0.73463	0.802094	0.75042	0.0983439	0.317706	3
sp|P98095-2|FBLN2_HUMAN	P98095-2	FBLN2	Isoform 2 of Fibulin-2	HUMAN				28	28	2039.15	1044.4	1055.15	10287.3	9810.68	9592.97	5232.75	2633.4	2257.92	0.492703	0.25235	0.254947	0.346479	0.330427	0.323094	0.516863	0.260113	0.223025	0.504783	0.256231	0.238986	1.97003	0.932696	0.0617502	0.774644	1.04858	0.977809	0.9013	0.953725	6
sp|P36776|LONM_HUMAN	P36776	LONP1	Lon protease homolog, mitochondrial	HUMAN				35	29	1255.61	2152.74	1731	6378.74	6307.76	6016.58	4145.64	9118.64	7819.81	0.244313	0.418873	0.336813	0.341053	0.337258	0.321689	0.196624	0.432489	0.370887	0.220469	0.425681	0.35385	0.51792	0.831256	0.061798	0.212949	1.01125	0.953839	0.879676	0.868482	5
sp|Q6FI81|CPIN1_HUMAN	Q6FI81	CIAPIN1	Anamorsin	HUMAN				11	9	990.855	2093.04	1823.14	1121.15	1101.94	1555.67	2332.06	4343.84	3346.65	0.201925	0.426539	0.371536	0.296698	0.291615	0.411687	0.232681	0.433407	0.333912	0.217303	0.429973	0.352724	0.505388	0.820341	0.0620724	0.166999	1.01743	1.41175	0.870042	0.388027	3
sp|O15460|P4HA2_HUMAN	O15460	P4HA2	Prolyl 4-hydroxylase subunit alpha-2	HUMAN				37	22	4636.69	2484.53	2365.3	6620.93	7001.31	4174.45	2668.02	1256.41	1584.44	0.488766	0.261901	0.249333	0.372032	0.393405	0.234563	0.484314	0.22807	0.287616	0.48654	0.244986	0.268474	1.986	1.09588	0.0622601	0.331242	0.94567	0.596238	0.510457	0.0276858	6
sp|Q9UBG0|MRC2_HUMAN	Q9UBG0	MRC2	C-type mannose receptor 2	HUMAN				21	32	2629.71	1564.94	1420.01	12756.9	12372.3	9742.39	5983.55	2544.47	2441.79	0.468365	0.278724	0.252911	0.365825	0.354797	0.279379	0.545456	0.231952	0.222592	0.506911	0.255338	0.237751	1.98525	0.931123	0.0623764	0.814962	1.03108	0.787433	1	0.319061	6
sp|Q5SRE5|NU188_HUMAN	Q5SRE5	NUP188	Nucleoporin NUP188 homolog	HUMAN				14	12	491.568	1239.79	1301.42	1104.07	1390.9	1264.06	1123.33	1913.05	1739.25	0.162085	0.408798	0.429117	0.293711	0.370016	0.336273	0.235223	0.400585	0.364192	0.198654	0.404692	0.396655	0.490877	0.98014	0.0626041	0.90136	0.793779	0.908806	0.241686	0.739343	3
sp|Q6UUV7|CRTC3_HUMAN	Q6UUV7	CRTC3	CREB-regulated transcription coactivator 3	HUMAN				0	1	0	0	0	102.021	77.2404	182.473	251.613	96.9255	129.843	NQ	NQ	NQ	0.282032	0.213528	0.50444	0.525967	0.202611	0.271422	0.525967	0.202611	0.271422	2.59594	1.33962	0.0629859	0.789545	1.32082	2.36241	0.216135	0.137366	6
sp|Q14194-2|DPYL1_HUMAN	Q14194-2	CRMP1	Isoform LCRMP-1 of Dihydropyrimidinase-related protein 1	HUMAN				6	9	412.144	137.758	155.066	2216.72	1540.56	2630.8	3954.25	3040.98	2967.69	0.584627	0.19541	0.219962	0.347009	0.241162	0.411829	0.396897	0.30523	0.297873	0.490762	0.25032	0.258918	1.96054	1.03435	0.0632836	0.735428	1.43891	1.70769	0.0720133	0.118802	6
sp|Q16832|DDR2_HUMAN	Q16832	DDR2	Discoidin domain-containing receptor 2	HUMAN				10	13	689.326	246.35	403.364	1912.55	2158.29	2809.68	1903.64	1242.18	1358.31	0.514791	0.183975	0.301234	0.277966	0.313681	0.408353	0.422643	0.275788	0.301569	0.468717	0.229881	0.301401	2.03895	1.31112	0.0634306	0.256519	0.88614	1.30181	0.451218	0.46824	9
sp|Q9NPL8|TIDC1_HUMAN	Q9NPL8	TIMMDC1	Complex I assembly factor TIMMDC1, mitochondrial	HUMAN				3	2	49.2001	120.86	86.4238	342.492	337.303	274.391	345.819	664.019	538.417	0.191826	0.471218	0.336956	0.358936	0.353498	0.287566	0.223361	0.428882	0.347757	0.207593	0.45005	0.342357	0.461266	0.760707	0.0634531	0.0842846	1.01538	0.813486	0.741272	0.648938	3
sp|Q9Y3D8|KAD6_HUMAN	Q9Y3D8	AK6	Adenylate kinase isoenzyme 6	HUMAN				1	4	26.0593	74.3801	75.3438	521.961	731.157	471.84	898.226	1452.66	1398.24	0.148247	0.423135	0.428618	0.302593	0.423869	0.273537	0.239583	0.387466	0.372951	0.193915	0.405301	0.400785	0.478446	0.988858	0.0635117	0.824398	0.713884	0.645334	0.219366	0.29969	3
sp|Q9UKX5-2|ITA11_HUMAN	Q9UKX5-2	ITGA11	Isoform 2 of Integrin alpha-11	HUMAN				20	14	1961.45	836.79	897.854	4559.02	4599.49	3796.38	1516.79	873.661	954.363	0.530682	0.226399	0.24292	0.351915	0.355039	0.293046	0.453476	0.261198	0.285326	0.492079	0.243799	0.264123	2.01838	1.08336	0.063634	0.715511	0.991202	0.825393	0.887262	0.543947	6
sp|Q96HP0|DOCK6_HUMAN	Q96HP0	DOCK6	Dedicator of cytokinesis protein 6	HUMAN				7	6	192.529	537.129	436.424	636.443	773.052	654.245	607.274	991.951	787.434	0.165108	0.460627	0.374265	0.308393	0.374588	0.317019	0.254445	0.415623	0.329932	0.209777	0.438125	0.352099	0.478805	0.803649	0.0638296	0.188774	0.823287	0.846315	0.502996	0.618551	3
sp|Q9NP84|TNR12_HUMAN	Q9NP84	TNFRSF12A	Tumor necrosis factor receptor superfamily member 12A	HUMAN				1	2	20.166	13.5914	24.7011	359.983	442.307	327.172	343.236	67.6633	377.847	0.344963	0.232496	0.422541	0.318721	0.391608	0.289671	0.435167	0.0857858	0.479048	0.390065	0.159141	0.450794	2.45106	2.83267	0.0640084	0.0101264	0.813876	0.739696	0.481558	0.417471	8
sp|O94889|KLH18_HUMAN	O94889	KLHL18	Kelch-like protein 18	HUMAN				1	0	1.76335	11.5504	18.3063	0	0	0	0	0	0	0.0557667	0.365287	0.578946	NQ	NQ	NQ	NQ	NQ	NQ	0.0557667	0.365287	0.578946	0.152665	1.58491	0.0640095	0.821998	NQ	NQ	NQ	NQ	2
sp|P04921|GLPC_HUMAN	P04921	GYPC	Glycophorin-C	HUMAN				1	2	25.734	9.85976	12.4353	223.663	183.28	238.502	240.893	94.3878	95.6155	0.535801	0.205287	0.258912	0.346526	0.283959	0.369515	0.559051	0.21905	0.221899	0.547426	0.212169	0.240406	2.58014	1.13309	0.0645066	0.871289	1.22034	1.3013	0.339889	0.608536	6
sp|Q9HAV4|XPO5_HUMAN	Q9HAV4	XPO5	Exportin-5	HUMAN				13	22	689.45	1571.04	1469.71	3799.57	3928.32	3870.48	4303.38	7444.42	6237.8	0.184829	0.421168	0.394003	0.327595	0.338696	0.333709	0.239268	0.41391	0.346822	0.212049	0.417539	0.370412	0.507853	0.887131	0.0645157	0.501193	0.967225	0.985275	0.778895	0.926563	3
sp|Q96RY7|IF140_HUMAN	Q96RY7	IFT140	Intraflagellar transport protein 140 homolog	HUMAN				2	2	74.0723	22.5278	41.8565	329.878	375.614	423.792	249.337	144.863	192.185	0.534986	0.162707	0.302308	0.292112	0.332613	0.375275	0.42521	0.247044	0.327745	0.480098	0.204875	0.315027	2.34337	1.53765	0.064554	0.441415	0.878236	1.12826	0.700177	0.885381	6
sp|Q9Y4K0|LOXL2_HUMAN	Q9Y4K0	LOXL2	Lysyl oxidase homolog 2	HUMAN				29	22	3319.97	2039.33	1947.31	7294.5	9196.66	5762.07	3049.5	1303.62	1256.32	0.454379	0.279108	0.266513	0.327795	0.413273	0.258932	0.543637	0.232397	0.223965	0.499008	0.255753	0.245239	1.95113	0.958892	0.064841	0.932554	0.793169	0.62654	0.0523602	0.0469352	6
sp|P11940|PABP1_HUMAN	P11940	PABPC1	Polyadenylate-binding protein 1	HUMAN				31	23	1307.5	3234.03	2342.01	3049.88	3197.28	2531.41	3575.8	5712.86	4426.14	0.189946	0.46982	0.340233	0.347423	0.364215	0.288362	0.260726	0.416547	0.322727	0.225336	0.443184	0.33148	0.508448	0.747952	0.0651153	0.0264824	0.953897	0.791737	0.710412	0.376471	5
sp|Q9Y2Z4|SYYM_HUMAN	Q9Y2Z4	YARS2	Tyrosine--tRNA ligase, mitochondrial	HUMAN				6	7	268.679	757.419	486.05	1028.6	1055.42	963.542	639.125	1082.7	896.2	0.17768	0.500889	0.32143	0.337516	0.346315	0.316169	0.244125	0.413556	0.342319	0.210903	0.457223	0.331875	0.461269	0.725849	0.0651345	0.0563422	0.974593	0.912951	0.926718	0.740286	3
sp|P53701|CCHL_HUMAN	P53701	HCCS	Cytochrome c-type heme lyase	HUMAN				7	4	606.364	1508.81	1331.81	208.331	241.871	186.107	155.946	298.706	239.86	0.175912	0.43772	0.386369	0.327406	0.380115	0.292479	0.224541	0.430095	0.345364	0.200226	0.433907	0.365867	0.461449	0.843191	0.0653078	0.280138	0.861332	0.769448	0.717547	0.569134	3
sp|P07900-2|HS90A_HUMAN	P07900-2	HSP90AA1	Isoform 2 of Heat shock protein HSP 90-alpha	HUMAN				100	150	5694.93	11418.3	13057.5	15910.1	14808.5	20334.8	24614.1	45093.8	44479.2	0.188757	0.378456	0.432787	0.311636	0.290059	0.398305	0.215559	0.394911	0.389529	0.202158	0.386684	0.411158	0.522799	1.06329	0.0660041	0.329405	1.07439	1.37319	0.802065	0.190352	7
sp|Q56VL3|OCAD2_HUMAN	Q56VL3	OCIAD2	OCIA domain-containing protein 2	HUMAN				5	4	144.921	388.878	248.829	1698.82	1923.55	1572.7	764.743	1235.45	1129.62	0.185172	0.496887	0.31794	0.327006	0.370265	0.302729	0.244341	0.394737	0.360922	0.214757	0.445812	0.339431	0.48172	0.761378	0.066452	0.109863	0.883168	0.817602	0.584151	0.594816	3
sp|O14647|CHD2_HUMAN	O14647	CHD2	Chromodomain-helicase-DNA-binding protein 2	HUMAN				13	14	389.124	857.26	815.257	2506.26	3215.59	2563.95	1655.97	2872.6	3207.08	0.188745	0.415814	0.395441	0.302476	0.388085	0.309439	0.214069	0.371346	0.414585	0.201407	0.39358	0.405013	0.511731	1.02905	0.0665135	0.836881	0.779408	0.797348	0.104977	0.389705	7
sp|Q08380|LG3BP_HUMAN	Q08380	LGALS3BP	Galectin-3-binding protein	HUMAN				5	3	270.113	698.173	554.228	347.815	716.336	323.623	90.5787	162.262	169.401	0.177413	0.458566	0.364022	0.250628	0.516176	0.233196	0.214518	0.384287	0.401195	0.195966	0.421426	0.382608	0.465006	0.907889	0.0665693	0.377754	0.485547	0.451776	0.00640611	0.0687031	3
sp|Q13643|FHL3_HUMAN	Q13643	FHL3	Four and a half LIM domains protein 3	HUMAN				5	11	1311.49	413.421	555.603	1523.08	1702.43	1262.9	1339.38	1034.47	1207	0.575086	0.181284	0.24363	0.339336	0.379295	0.281369	0.374041	0.28889	0.33707	0.474563	0.235087	0.29035	2.01867	1.23508	0.0666412	0.386871	0.89465	0.741821	0.620724	0.415235	9
sp|P14859-6|PO2F1_HUMAN	P14859-6	POU2F1	Isoform 6 of POU domain, class 2, transcription factor 1	HUMAN				1	2	32.8101	93.6782	97.267	185.725	175.193	123.469	97.0507	207.728	206.506	0.146634	0.418663	0.434703	0.383423	0.361679	0.254898	0.189818	0.406286	0.403897	0.168226	0.412475	0.4193	0.407845	1.01655	0.0666658	0.708129	1.06012	0.704763	0.655128	0.577225	3
sp|O75368|SH3L1_HUMAN	O75368	SH3BGRL	SH3 domain-binding glutamic acid-rich-like protein	HUMAN				6	4	582.582	195.665	195.832	531.542	498.275	516.221	968.202	773.62	758.683	0.598085	0.200872	0.201043	0.343809	0.322292	0.333899	0.387202	0.309386	0.303412	0.492644	0.255129	0.252228	1.93096	0.988629	0.0669192	0.823448	1.06676	1.03602	0.70823	0.997535	6
sp|Q7L7V1|DHX32_HUMAN	Q7L7V1	DHX32	Putative pre-mRNA-splicing factor ATP-dependent RNA helicase DHX32	HUMAN				6	4	128.464	310.798	419.932	444.377	434.41	616.512	370.973	741.942	779.293	0.149517	0.361732	0.488752	0.297183	0.290517	0.4123	0.196053	0.392104	0.411843	0.172785	0.376918	0.450297	0.458415	1.19468	0.0669985	0.669576	1.02294	1.41919	0.854565	0.427942	3
sp|Q9UKV0-7|HDAC9_HUMAN	Q9UKV0-7	HDAC9	Isoform 7 of Histone deacetylase 9	HUMAN				1	0	1.99734	12.8204	48.9012	0	0	0	0	0	0	0.031346	0.201202	0.767452	NQ	NQ	NQ	NQ	NQ	NQ	0.031346	0.201202	0.767452	0.155794	3.81434	0.0671454	0.156619	NQ	NQ	NQ	NQ	1
sp|Q96QD9|UIF_HUMAN	Q96QD9	FYTTD1	UAP56-interacting factor	HUMAN				10	9	263.686	528.961	648.982	3093.38	3737.68	3122.8	1658.21	3154.3	3412.77	0.182908	0.366919	0.450173	0.310772	0.3755	0.313728	0.201599	0.383488	0.414913	0.192254	0.375203	0.432543	0.512399	1.15282	0.0672425	0.4246	0.827621	0.835492	0.205406	0.484179	3
sp|P17081|RHOQ_HUMAN	P17081	RHOQ	Rho-related GTP-binding protein RhoQ	HUMAN				1	0	67.9913	21.547	42.8949	0	0	0	0	0	0	0.513401	0.162701	0.323898	NQ	NQ	NQ	NQ	NQ	NQ	0.513401	0.162701	0.323898	3.15549	1.99076	0.0672432	0.593133	NQ	NQ	NQ	NQ	6
sp|O14802|RPC1_HUMAN	O14802	POLR3A	DNA-directed RNA polymerase III subunit RPC1	HUMAN				20	10	695.61	1761.24	2377.1	1860.86	1837.77	2161.31	1878.89	3227.57	3609.53	0.143901	0.364348	0.491751	0.317556	0.313616	0.368828	0.215568	0.370304	0.414128	0.179735	0.367326	0.452939	0.489306	1.23307	0.0672744	0.206226	1.01256	1.17605	1	0.679637	3
sp|Q9Y3B1|PLD3B_HUMAN	Q9Y3B1	PRELID3B	PRELI domain containing protein 3B	HUMAN				0	3	0	0	0	250.976	327.955	370.503	319.161	717.989	1182.91	NQ	NQ	NQ	0.264343	0.345421	0.390236	0.143762	0.32341	0.532827	0.143762	0.32341	0.532827	0.44452	1.64753	0.0673203	0.163564	0.765276	1.12974	0.398774	0.836447	2
sp|Q96DT7|ZBT10_HUMAN	Q96DT7	ZBTB10	Zinc finger and BTB domain-containing protein 10	HUMAN				2	2	4.594	53.0534	46.2669	281.843	325.879	539.966	377.066	339.187	428.299	0.0442096	0.510549	0.445241	0.245575	0.283944	0.470482	0.329444	0.296349	0.374207	0.186827	0.403449	0.409724	0.463075	1.01555	0.0673461	0.666446	0.86487	1.65695	0.646931	0.251926	3
sp|Q53SF7-2|COBL1_HUMAN	Q53SF7-2	COBLL1	Isoform 2 of Cordon-bleu protein-like 1	HUMAN				13	12	1424.93	675.261	642.965	3087.09	2226.63	4180.56	4051.71	2284.33	2136.98	0.519449	0.246162	0.234389	0.325153	0.234523	0.440324	0.47819	0.2696	0.25221	0.49882	0.257881	0.243299	1.9343	0.943455	0.0677282	0.839293	1.38644	1.87753	0.135062	0.06605	6
sp|Q9H213|MAGH1_HUMAN	Q9H213	MAGEH1	Melanoma-associated antigen H1	HUMAN				1	1	3.91792	33.9121	37.7752	456.663	492.991	193.43	155.946	199.381	208.539	0.0518207	0.448542	0.499637	0.399501	0.431282	0.169217	0.276565	0.353597	0.369838	0.164193	0.401069	0.434738	0.409388	1.08395	0.0679937	0.917197	0.92631	0.392359	0.874221	0.0269602	3
sp|Q5THJ4|VP13D_HUMAN	Q5THJ4	VPS13D	Vacuolar protein sorting-associated protein 13D	HUMAN				9	2	175.807	387.349	486.695	30.366	32.2912	36.9767	34.4936	73.0093	63.6385	0.167459	0.368956	0.463585	0.304776	0.324098	0.371126	0.20155	0.426602	0.371848	0.184504	0.397779	0.417716	0.463836	1.05012	0.0680257	0.779256	0.940381	1.1451	0.97495	0.88667	3
sp|P40261|NNMT_HUMAN	P40261	NNMT	Nicotinamide N-methyltransferase	HUMAN				13	21	2646.95	746.95	739.366	6024.42	4787.84	8495.89	5755.76	5454.28	5755.4	0.640402	0.180716	0.178882	0.312014	0.24797	0.440016	0.339264	0.321493	0.339243	0.489833	0.251105	0.259062	1.95071	1.03169	0.0680533	0.586553	1.25828	1.77447	0.221759	0.019346	9
sp|P11047|LAMC1_HUMAN	P11047	LAMC1	Laminin subunit gamma-1	HUMAN				44	46	3673.52	1876.26	1774.41	9788.12	10040.3	7162.22	6005.42	3091.67	3326.8	0.50156	0.256173	0.242267	0.362648	0.371993	0.265359	0.483377	0.248849	0.267774	0.492468	0.252511	0.25502	1.95028	1.00994	0.0681269	0.694456	0.97488	0.713345	0.656194	0.154273	6
sp|P52566|GDIR2_HUMAN	P52566	ARHGDIB	Rho GDP-dissociation inhibitor 2	HUMAN				1	3	64.5348	18.6204	23.0268	708.234	599.416	893.594	754.816	526.091	592.299	0.607775	0.175363	0.216862	0.321743	0.272308	0.405949	0.402954	0.28085	0.316196	0.505365	0.228107	0.266529	2.21548	1.16844	0.0683837	0.723709	1.18154	1.49077	0.346212	0.347047	6
sp|Q86VP1|TAXB1_HUMAN	Q86VP1	TAX1BP1	Tax1-binding protein 1	HUMAN				19	8	363.392	1109.19	3443.12	923.577	1436.76	2182.83	770.623	1132.49	2602.59	0.0739247	0.225643	0.700433	0.203289	0.316247	0.480464	0.171033	0.251346	0.577622	0.122479	0.238494	0.639027	0.51355	2.67942	0.0685114	2.00655e-07	0.642817	1.51927	0.0142012	0.153398	1
sp|Q9UFC0|LRWD1_HUMAN	Q9UFC0	LRWD1	Leucine-rich repeat and WD repeat-containing protein 1	HUMAN				3	7	33.0532	134.493	145.933	753.179	729.634	812.855	898.948	1105.54	1554.54	0.10544	0.429034	0.465527	0.328087	0.317831	0.354082	0.252583	0.31063	0.436787	0.179011	0.369832	0.451157	0.484034	1.2199	0.068584	0.562804	1.03227	1.11406	0.826451	0.800161	3
sp|O96008|TOM40_HUMAN	O96008	TOMM40	Mitochondrial import receptor subunit TOM40 homolog	HUMAN				8	11	201.311	521.84	391.53	1331.93	1268.65	1084.29	1059.07	1800.46	1345.05	0.1806	0.468152	0.351248	0.361459	0.344287	0.294254	0.251885	0.428214	0.319902	0.216242	0.448183	0.335575	0.482486	0.748746	0.0685961	0.0528963	1.04988	0.854677	0.739665	0.623727	3
sp|Q9UBX5|FBLN5_HUMAN	Q9UBX5	FBLN5	Fibulin-5	HUMAN				4	1	829.46	148.128	140.335	356.354	606.079	105.508	106.448	113.378	130.456	0.741965	0.132503	0.125532	0.333683	0.567521	0.0987957	0.303891	0.323677	0.372431	0.522928	0.22809	0.248982	2.29263	1.09159	0.0687761	0.915697	0.587966	0.174083	0.0392861	6.12228e-05	6
sp|Q92626|PXDN_HUMAN	Q92626	PXDN	Peroxidasin homolog	HUMAN				22	24	2519.24	971.404	826.955	4903.33	6165.08	3112.82	2971.05	2071.97	1770.05	0.583482	0.224987	0.191531	0.345762	0.434735	0.219503	0.436081	0.304117	0.259802	0.509781	0.264552	0.225667	1.92696	0.853015	0.0690275	0.349015	0.795339	0.504912	0.0873738	0.00849539	6
sp|Q5JUR7|TEX30_HUMAN	Q5JUR7	TEX30	Testis-expressed sequence 30 protein	HUMAN				4	1	67.0919	298.064	310.566	218.414	235.489	214.547	204.108	267.206	281.505	0.0992893	0.441104	0.459607	0.326747	0.352291	0.320962	0.271125	0.35494	0.373935	0.185207	0.398022	0.416771	0.465318	1.0471	0.0693611	0.769334	0.927491	0.91107	0.940211	0.8446	3
sp|Q86SF2|GALT7_HUMAN	Q86SF2	GALNT7	N-acetylgalactosaminyltransferase 7	HUMAN				10	8	300.772	996.14	653.961	1298.87	1364.52	1362.69	1174.41	1639.13	1307.36	0.154173	0.510612	0.335215	0.322614	0.33892	0.338467	0.284988	0.39776	0.317251	0.219581	0.454186	0.326233	0.483459	0.71828	0.0695293	0.0280642	0.951888	0.998662	0.837096	0.928005	5
sp|Q9UKN7|MYO15_HUMAN	Q9UKN7	MYO15A	Unconventional myosin-XV	HUMAN				2	0	428.161	178.183	183.209	0	0	0	0	0	0	0.542282	0.225676	0.232041	NQ	NQ	NQ	NQ	NQ	NQ	0.542282	0.225676	0.232041	2.40292	1.0282	0.069599	0.732955	NQ	NQ	NQ	NQ	6
sp|Q9HBL0|TENS1_HUMAN	Q9HBL0	TNS1	Tensin-1	HUMAN				36	38	3946.97	1489.41	1607.25	8477.53	6691.88	8075.14	5869.53	4074.65	3686.94	0.56036	0.211455	0.228185	0.36471	0.28789	0.347399	0.430598	0.298923	0.27048	0.495479	0.255189	0.249332	1.94162	0.97705	0.069634	0.874306	1.26684	1.20671	0.221759	0.429128	6
sp|Q99612|KLF6_HUMAN	Q99612	KLF6	Krueppel-like factor 6	HUMAN				3	2	2.97033	3.00313	105.954	183.453	175.439	1126.7	146.076	43.5578	1146.86	0.026538	0.026831	0.946631	0.123488	0.118094	0.758418	0.109298	0.0325911	0.858111	0.0679179	0.0297111	0.902371	2.28595	30.3716	0.0696472	5.25485e-18	1.04568	6.42215	0.781188	4.63602e-06	1
sp|Q16881|TRXR1_HUMAN	Q16881	TXNRD1	Thioredoxin reductase 1, cytoplasmic	HUMAN				25	29	2699.49	893.919	1502.49	4309.33	3987.9	4814.35	5866.03	4523.43	4949.36	0.529738	0.175419	0.294843	0.328666	0.304151	0.367183	0.38243	0.294901	0.322669	0.456084	0.23516	0.308756	1.93946	1.31296	0.0700137	0.0242926	1.0806	1.20724	0.722839	0.470724	9
sp|P58215|LOXL3_HUMAN	P58215	LOXL3	Lysyl oxidase homolog 3	HUMAN				5	6	185.824	92.9297	118.372	1220.21	1674.27	517.059	559.703	213.163	328.094	0.467921	0.234006	0.298073	0.357672	0.490766	0.151562	0.508377	0.193616	0.298007	0.488149	0.213811	0.29804	2.28309	1.39394	0.0700227	0.562792	0.728803	0.308828	0.152725	0.00157359	6
sp|Q7Z6B7|SRGP1_HUMAN	Q7Z6B7	SRGAP1	SLIT-ROBO Rho GTPase-activating protein 1	HUMAN				4	9	511.942	209.001	226.965	1342.07	1041.4	1579.01	2528.56	1573.95	1552.8	0.540075	0.220487	0.239438	0.338695	0.262815	0.39849	0.447113	0.278314	0.274573	0.493594	0.2494	0.257006	1.97912	1.03049	0.0700526	0.889191	1.28872	1.51624	0.160886	0.288522	6
sp|P27658|CO8A1_HUMAN	P27658	COL8A1	Collagen alpha-1(VIII) chain	HUMAN				1	1	63.0591	23.3329	29.9175	45.1903	45.3301	76.3023	93.5271	46.6512	47.4831	0.542166	0.200611	0.257223	0.270888	0.271726	0.457386	0.498382	0.248592	0.253025	0.520274	0.224602	0.255124	2.31643	1.1359	0.0701178	0.862621	0.996917	1.68326	0.880018	0.370396	6
sp|Q8N0Z8|PUSL1_HUMAN	Q8N0Z8	PUSL1	tRNA pseudouridine synthase-like 1	HUMAN				1	0	3.4032	21.4368	36.3362	0	0	0	0	0	0	0.0556295	0.350411	0.59396	NQ	NQ	NQ	NQ	NQ	NQ	0.0556295	0.350411	0.59396	0.158755	1.69504	0.0701675	0.751912	NQ	NQ	NQ	NQ	2
sp|O94776|MTA2_HUMAN	O94776	MTA2	Metastasis-associated protein MTA2	HUMAN				20	18	1261.22	3396.48	3005.32	2626.54	3135.35	2171.38	2090.46	3078.58	2933.08	0.164586	0.44323	0.392185	0.331079	0.395215	0.273706	0.258014	0.379972	0.362013	0.2113	0.411601	0.377099	0.513361	0.916176	0.0702163	0.703443	0.83772	0.69255	0.245591	0.178851	7
sp|Q6DKJ4|NXN_HUMAN	Q6DKJ4	NXN	Nucleoredoxin	HUMAN				5	9	395.671	184.892	227.56	1271.54	1153.01	1470.63	2375.92	1273.04	1347.5	0.489617	0.228792	0.281591	0.326439	0.29601	0.37755	0.47552	0.254788	0.269691	0.482569	0.24179	0.275641	1.99581	1.14	0.0704602	0.614122	1.1028	1.27546	0.571596	0.560944	6
sp|Q9NYB0|TE2IP_HUMAN	Q9NYB0	TERF2IP	Telomeric repeat-binding factor 2-interacting protein 1	HUMAN				5	12	79.7074	212.699	318.951	934.55	1522.19	1339.36	1074.07	1806.36	2327.83	0.130378	0.347913	0.521709	0.246187	0.400987	0.352826	0.206224	0.346827	0.446949	0.168301	0.34737	0.484329	0.484501	1.39428	0.0705387	0.157985	0.613952	0.879894	0.0112844	0.677536	2
sp|Q8IVH2|FOXP4_HUMAN	Q8IVH2	FOXP4	Forkhead box protein P4	HUMAN				1	2	9.43094	32.5455	31.2154	497.465	613.613	483.553	306.57	449.011	477.959	0.128852	0.44466	0.426487	0.311963	0.384799	0.303238	0.248528	0.364002	0.387469	0.18869	0.404331	0.406978	0.466673	1.00655	0.0705964	0.637536	0.810715	0.788042	0.467773	0.549671	3
sp|P16401|H15_HUMAN	P16401	HIST1H1B	Histone H1.5	HUMAN				25	14	3169.89	1528	1437.13	2528.63	2158.78	2745.9	2966.71	1682.68	2005.82	0.516687	0.249062	0.234251	0.340175	0.290419	0.369405	0.445772	0.252837	0.301391	0.48123	0.25095	0.267821	1.91763	1.06723	0.0707157	0.615079	1.17133	1.27197	0.447377	0.513078	6
sp|P57678|GEMI4_HUMAN	P57678	GEMIN4	Gem-associated protein 4	HUMAN				10	8	518.084	1688.67	1329.61	1056.3	1073.59	1095.57	986.721	1336.55	1152.25	0.146502	0.477516	0.375982	0.327489	0.332848	0.339663	0.283905	0.384561	0.331533	0.215204	0.431038	0.353758	0.499268	0.820711	0.0708232	0.202715	0.983898	1.02047	0.963141	0.967415	5
sp|Q06033|ITIH3_HUMAN	Q06033	ITIH3	Inter-alpha-trypsin inhibitor heavy chain H3	HUMAN				1	1	25.7693	10.5691	12.2481	43.9793	30.8569	88.9741	47.9563	22.1309	40.4275	0.530379	0.217532	0.252089	0.268477	0.18837	0.543153	0.433936	0.200253	0.365811	0.482158	0.208893	0.30895	2.30816	1.47899	0.0711727	0.64333	1.42527	2.88345	0.209686	0.0514011	6
sp|Q96CP6|GRM1A_HUMAN	Q96CP6	GRAMD1A	GRAM domain-containing protein 1A	HUMAN				4	5	61.0889	216.488	198.521	420.043	602.406	295.104	291.885	422.808	369.016	0.128312	0.454714	0.416974	0.318805	0.457216	0.223979	0.269339	0.390149	0.340512	0.198825	0.422432	0.378743	0.470668	0.896578	0.0714759	0.346251	0.697276	0.489876	0.181636	0.0851543	3
sp|Q14094|CCNI_HUMAN	Q14094	CCNI	Cyclin-I	HUMAN				3	0	55.2687	23.987	188.49	0	0	0	0	0	0	0.206422	0.0895885	0.703989	NQ	NQ	NQ	NQ	NQ	NQ	0.206422	0.0895885	0.703989	2.30412	7.85803	0.0716947	3.63799e-05	NQ	NQ	NQ	NQ	1
sp|Q8NFZ4|NLGN2_HUMAN	Q8NFZ4	NLGN2	Neuroligin-2	HUMAN				2	0	117.527	46.8879	208.456	0	0	0	0	0	0	0.315195	0.125749	0.559057	NQ	NQ	NQ	NQ	NQ	NQ	0.315195	0.125749	0.559057	2.50654	4.44582	0.0721338	0.00389243	NQ	NQ	NQ	NQ	2
sp|O75879|GATB_HUMAN	O75879	GATB	Glutamyl-tRNA(Gln) amidotransferase subunit B, mitochondrial	HUMAN				4	1	195.177	520.557	393.092	29.9088	40.122	10.6451	18.1384	31.1065	31.9125	0.176021	0.469467	0.354512	0.370728	0.497323	0.131949	0.223496	0.383286	0.393218	0.199759	0.426376	0.373865	0.468503	0.876842	0.0722883	0.274647	0.745447	0.265318	0.419146	0.0117394	3
sp|Q7Z3B3|KANL1_HUMAN	Q7Z3B3	KANSL1	KAT8 regulatory NSL complex subunit 1	HUMAN				2	2	34.3224	87.5335	121.198	117.056	156.568	309.842	173.067	297.942	743.899	0.141213	0.360141	0.498646	0.200622	0.268341	0.531037	0.142453	0.245239	0.612309	0.141833	0.30269	0.555477	0.468576	1.83514	0.0723559	0.194019	0.747638	1.97896	0.346934	0.188871	2
sp|Q9C035|TRIM5_HUMAN	Q9C035	TRIM5	Tripartite motif-containing protein 5	HUMAN				4	5	279.371	92.298	342.864	660.816	608.353	991.358	810.295	588.033	777.433	0.390985	0.129172	0.479843	0.292328	0.26912	0.438552	0.372419	0.270265	0.357315	0.381702	0.199719	0.418579	1.9112	2.09584	0.0726444	0.0319862	1.08624	1.62958	0.579669	0.242997	8
sp|Q14642|I5P1_HUMAN	Q14642	INPP5A	Type I inositol 1,4,5-trisphosphate 5-phosphatase	HUMAN				10	3	947.955	526.848	552.861	1986.9	1396.64	1840.52	1060.8	529.93	520	0.467511	0.25983	0.272659	0.380336	0.267348	0.352316	0.502575	0.251065	0.24636	0.485043	0.255448	0.25951	1.8988	1.0159	0.0726987	0.960167	1.42263	1.31782	0.0322577	0.335748	6
sp|Q7L1W4|LRC8D_HUMAN	Q7L1W4	LRRC8D	Volume-regulated anion channel subunit LRRC8D	HUMAN				5	3	323.376	195.796	283.717	1039.41	1257.54	684.905	852.019	388.616	499.621	0.402766	0.243864	0.35337	0.348578	0.421731	0.229691	0.489594	0.22331	0.287096	0.44618	0.233587	0.320233	1.91012	1.37094	0.0728459	0.396819	0.826541	0.544638	0.396746	0.0929876	9
sp|Q15388|TOM20_HUMAN	Q15388	TOMM20	Mitochondrial import receptor subunit TOM20 homolog	HUMAN				3	1	342.511	958.03	835.253	104.294	151.491	78.189	75.9719	138.952	104.724	0.160367	0.448559	0.391074	0.312282	0.453601	0.234117	0.237674	0.434703	0.327623	0.199021	0.441631	0.359349	0.450649	0.813685	0.0729363	0.175467	0.68845	0.51613	0.306503	0.272943	3
sp|Q01543|FLI1_HUMAN	Q01543	FLI1	Friend leukemia integration 1 transcription factor	HUMAN				2	1	8.68802	47.5022	50.6264	36.2936	37.399	55.3926	54.1476	79.4115	87.4883	0.0813358	0.444708	0.473956	0.28116	0.289723	0.429117	0.244959	0.359251	0.39579	0.163148	0.401979	0.434873	0.405861	1.08183	0.0729678	0.743017	0.970443	1.48113	0.952555	0.518536	3
sp|P28347|TEAD1_HUMAN	P28347	TEAD1	Transcriptional enhancer factor TEF-1	HUMAN				0	2	0	0	0	605.781	485.019	659.471	445.495	187.729	274.871	NQ	NQ	NQ	0.346107	0.277111	0.376782	0.490582	0.206729	0.302689	0.490582	0.206729	0.302689	2.37307	1.46419	0.0733231	0.459393	1.24898	1.35968	0.26565	0.493198	6
sp|Q9ULE3|DEN2A_HUMAN	Q9ULE3	DENND2A	DENN domain-containing protein 2A	HUMAN				0	3	0	0	0	427.361	474.83	306.363	214.041	85.8267	139.56	NQ	NQ	NQ	0.353613	0.392891	0.253495	0.487091	0.195315	0.317594	0.487091	0.195315	0.317594	2.49388	1.62606	0.0735416	0.490126	0.900029	0.645205	0.784682	0.265769	6
sp|Q9BT81-2|SOX7_HUMAN	Q9BT81-2	SOX7	Isoform 2 of Transcription factor SOX-7	HUMAN				1	3	24.6818	63.548	135.268	813.075	1104.83	333.074	322.058	598.283	694.134	0.110434	0.284334	0.605232	0.361209	0.490823	0.147968	0.199482	0.370574	0.429944	0.154958	0.327454	0.517588	0.47322	1.58064	0.0737618	0.317311	0.735926	0.30147	0.247775	0.0019511	2
sp|Q5TKA1-2|LIN9_HUMAN	Q5TKA1-2	LIN9	Isoform 2 of Protein lin-9 homolog	HUMAN				3	0	63.2136	155.373	192.712	0	0	0	0	0	0	0.153693	0.377763	0.468544	NQ	NQ	NQ	NQ	NQ	NQ	0.153693	0.377763	0.468544	0.40685	1.24031	0.0738581	0.921383	NQ	NQ	NQ	NQ	3
sp|Q8WWI1|LMO7_HUMAN	Q8WWI1	LMO7	LIM domain only protein 7	HUMAN				64	67	4924.2	2040.37	2225.57	14539	11960.5	13165.1	15975.8	5834.57	6281.34	0.535813	0.222018	0.242169	0.366548	0.301541	0.331911	0.568702	0.207697	0.223601	0.552258	0.214857	0.232885	2.57034	1.0839	0.0739032	0.25574	1.21558	1.10071	0.317311	0.673329	6
sp|Q5TGI4|SAMD5_HUMAN	Q5TGI4	SAMD5	Sterile alpha motif domain-containing protein 5	HUMAN				0	1	0	0	0	32.7853	26.0252	274.654	47.7385	15.5871	53.3068	NQ	NQ	NQ	0.0983171	0.0780449	0.823638	0.409308	0.133643	0.457049	0.409308	0.133643	0.457049	3.0627	3.41993	0.07391	0.204639	1.25975	10.5534	0.274418	6.55973e-05	8
sp|P57075|UBS3A_HUMAN	P57075	UBASH3A	Ubiquitin-associated and SH3 domain-containing protein A	HUMAN				0	1	0	0	0	380.63	296.058	593.01	615.533	273.231	349.98	NQ	NQ	NQ	0.29978	0.233172	0.467048	0.496901	0.220571	0.282528	0.496901	0.220571	0.282528	2.25279	1.28089	0.0741407	0.720929	1.28566	2.00302	0.202144	0.101005	6
sp|Q8IWU2|LMTK2_HUMAN	Q8IWU2	LMTK2	Serine/threonine-protein kinase LMTK2	HUMAN				3	1	51.0113	177.137	279.539	95.2866	166.522	124.901	91.7213	163.527	170.53	0.100478	0.34891	0.550612	0.246403	0.430613	0.322984	0.21542	0.384066	0.400513	0.157949	0.366488	0.475563	0.43098	1.29762	0.0742071	0.685733	0.572215	0.750056	0.101759	0.652932	3
sp|P98082|DAB2_HUMAN	P98082	DAB2	Disabled homolog 2	HUMAN				12	14	1033.23	587.481	497.764	3714.48	1989.77	3974.1	5504	2673.68	2791.58	0.487724	0.277313	0.234963	0.383793	0.205589	0.410618	0.501766	0.243743	0.254491	0.494745	0.260528	0.244727	1.89901	0.939352	0.0742145	0.814573	1.86679	1.99727	0.00444863	0.0428074	6
sp|P25445|TNR6_HUMAN	P25445	FAS	Tumor necrosis factor receptor superfamily member 6	HUMAN				6	6	425.053	172.176	205.674	640.915	711.336	686.561	535.304	205.128	230.338	0.529396	0.214442	0.256163	0.314357	0.348897	0.336746	0.551422	0.211305	0.237274	0.540409	0.212873	0.246718	2.53864	1.15899	0.0743086	0.872339	0.901002	0.965172	0.755751	0.867422	6
sp|Q6PJF5|RHDF2_HUMAN	Q6PJF5	RHBDF2	Inactive rhomboid protein 2	HUMAN				3	1	153.955	43.676	55.5401	332.934	343.108	347.618	267.901	166.978	199.872	0.608107	0.172515	0.219378	0.325239	0.335178	0.339583	0.422057	0.263061	0.314882	0.515082	0.217788	0.26713	2.36506	1.22656	0.0743587	0.803881	0.970347	1.01314	0.965831	0.907965	6
sp|P55199|ELL_HUMAN	P55199	ELL	RNA polymerase II elongation factor ELL	HUMAN				1	1	28.2599	131.507	134.677	143.093	243.388	114.009	96.7856	142.104	177.669	0.0959771	0.446628	0.457395	0.285906	0.486299	0.227794	0.232345	0.341139	0.426516	0.164161	0.393884	0.441955	0.416776	1.12204	0.0745833	0.98136	0.587922	0.468424	0.0580417	0.0957167	3
sp|Q6PL18|ATAD2_HUMAN	Q6PL18	ATAD2	ATPase family AAA domain-containing protein 2	HUMAN				6	9	43.5032	248.046	323.052	978.445	1131.29	819.118	1540.08	1814.76	1810.66	0.0707826	0.403589	0.525629	0.334071	0.386258	0.279671	0.298148	0.351323	0.350529	0.184465	0.377456	0.438079	0.488707	1.16061	0.0747113	0.55857	0.86489	0.724054	0.516013	0.348974	7
sp|P51948|MAT1_HUMAN	P51948	MNAT1	CDK-activating kinase assembly factor MAT1	HUMAN				6	8	169.929	555.94	543.561	1108.17	1206.94	1536.76	1274.55	1778.68	1993.36	0.133863	0.437945	0.428193	0.287697	0.313339	0.398964	0.252556	0.352452	0.394992	0.193209	0.395198	0.411592	0.488892	1.04148	0.074899	0.922934	0.918166	1.27327	0.686557	0.56417	3
sp|Q9Y5L4|TIM13_HUMAN	Q9Y5L4	TIMM13	Mitochondrial import inner membrane translocase subunit Tim13	HUMAN				7	4	153.422	286.915	206.465	598.389	721.106	476.983	594.458	1330.63	1063.15	0.237201	0.44359	0.319209	0.33309	0.4014	0.26551	0.198933	0.445288	0.355779	0.218067	0.444439	0.337494	0.490657	0.759371	0.0749386	0.106808	0.829821	0.66146	0.502996	0.263322	3
sp|Q9BV23|ABHD6_HUMAN	Q9BV23	ABHD6	Monoacylglycerol lipase ABHD6	HUMAN				3	0	81.2892	199.171	148.897	0	0	0	0	0	0	0.189327	0.463882	0.346791	NQ	NQ	NQ	NQ	NQ	NQ	0.189327	0.463882	0.346791	0.408138	0.747585	0.0750269	0.0985865	NQ	NQ	NQ	NQ	3
sp|Q86U38|NOP9_HUMAN	Q86U38	NOP9	Nucleolar protein 9	HUMAN				6	4	201.582	577.246	597.7	604.303	739.102	565.316	524.359	807.475	824.746	0.146442	0.41935	0.434208	0.316601	0.387224	0.296175	0.243144	0.374424	0.382432	0.194793	0.396887	0.40832	0.490802	1.02881	0.0750827	0.989397	0.817618	0.764868	0.481427	0.451601	7
sp|P23368|MAOM_HUMAN	P23368	ME2	NAD-dependent malic enzyme, mitochondrial	HUMAN				9	18	862.936	1963.47	1442.74	3866.12	4840.18	3265.51	2717.1	4480.09	3826.85	0.202133	0.459921	0.337946	0.322935	0.404298	0.272766	0.24647	0.406393	0.347137	0.224302	0.433157	0.342541	0.51783	0.790802	0.0750907	0.0864857	0.798755	0.674666	0.0983439	0.150544	5
sp|P48059-3|LIMS1_HUMAN	P48059-3	LIMS1	Isoform 3 of LIM and senescent cell antigen-like-containing domain protein 1	HUMAN				14	16	2797.81	879.369	876.002	3401.3	2574.29	3881.75	4077.21	3563.43	3507.57	0.614474	0.193133	0.192393	0.345052	0.261154	0.393793	0.365728	0.319641	0.314631	0.490101	0.256387	0.253512	1.91157	0.988787	0.0751304	0.808145	1.32126	1.50789	0.214714	0.240729	9
sp|Q96BF6|NACC2_HUMAN	Q96BF6	NACC2	Nucleus accumbens-associated protein 2	HUMAN				1	1	254.321	69.9552	43.3468	36.685	45.0012	25.9523	28.5919	18.2358	28.727	0.691799	0.19029	0.117911	0.340817	0.418077	0.241106	0.378426	0.24136	0.380214	0.535112	0.215825	0.249063	2.47938	1.154	0.0751902	0.923121	0.8152	0.576702	0.600173	0.266225	6
sp|Q8NHQ8|RASF8_HUMAN	Q8NHQ8	RASSF8	Ras association domain-containing protein 8	HUMAN				3	2	38.1332	84.1588	110.902	337.589	296.668	429.885	259.12	523.759	549.34	0.163525	0.360895	0.475579	0.317241	0.278786	0.403973	0.194503	0.393148	0.41235	0.179014	0.377021	0.443965	0.474811	1.17756	0.0752107	0.838604	1.13794	1.44904	0.458905	0.425878	3
sp|Q8TD43|TRPM4_HUMAN	Q8TD43	TRPM4	Transient receptor potential cation channel subfamily M member 4	HUMAN				4	3	524.078	268.926	319.008	726.475	631.658	835.409	689.543	373.364	375.092	0.471288	0.241838	0.286875	0.331188	0.287962	0.380849	0.479516	0.259641	0.260843	0.475402	0.250739	0.273859	1.896	1.0922	0.0755546	0.878685	1.15011	1.32257	0.407722	0.52556	6
sp|P60660|MYL6_HUMAN	P60660	MYL6	Myosin light polypeptide 6	HUMAN				0	2	0	0	0	469.803	562.031	117.834	139.182	61.1777	99.0417	NQ	NQ	NQ	0.408643	0.488864	0.102494	0.464867	0.204333	0.330799	0.464867	0.204333	0.330799	2.27504	1.61892	0.0755677	0.508297	0.835903	0.209657	0.548355	0.000321764	6
sp|Q9NRD5|PICK1_HUMAN	Q9NRD5	PICK1	PRKCA-binding protein	HUMAN				3	0	37.8366	92.5076	360.574	0	0	0	0	0	0	0.0770731	0.188438	0.734489	NQ	NQ	NQ	NQ	NQ	NQ	0.0770731	0.188438	0.734489	0.409011	3.89778	0.0758259	0.00933786	NQ	NQ	NQ	NQ	1
sp|Q86UY6|NAA40_HUMAN	Q86UY6	NAA40	N-alpha-acetyltransferase 40	HUMAN				1	2	8.20994	24.0659	32.7698	360.922	319.352	564.097	613.451	1055.43	904.022	0.126218	0.369984	0.503797	0.290044	0.256637	0.453319	0.238427	0.41021	0.351362	0.182323	0.390097	0.42758	0.467378	1.09608	0.0758261	0.870145	1.13017	1.76638	0.458905	0.189402	3
sp|O95197-5|RTN3_HUMAN	O95197-5	RTN3	Isoform 5 of Reticulon-3	HUMAN				1	0	21.9958	73.7368	43.6803	0	0	0	0	0	0	0.157774	0.528909	0.313316	NQ	NQ	NQ	NQ	NQ	NQ	0.157774	0.528909	0.313316	0.298301	0.592382	0.0758698	0.0215174	NQ	NQ	NQ	NQ	3
sp|P47895|AL1A3_HUMAN	P47895	ALDH1A3	Aldehyde dehydrogenase family 1 member A3	HUMAN				1	0	1.67765	10.2142	41.2021	0	0	0	0	0	0	0.0315977	0.19238	0.776022	NQ	NQ	NQ	NQ	NQ	NQ	0.0315977	0.19238	0.776022	0.164246	4.03379	0.0759089	0.135587	NQ	NQ	NQ	NQ	1
sp|O43719|HTSF1_HUMAN	O43719	HTATSF1	HIV Tat-specific factor 1	HUMAN				8	12	740.093	2322.87	1785.08	1692.25	1746.42	2094.64	1922.06	2692.34	2158	0.152658	0.479135	0.368207	0.30583	0.31562	0.37855	0.283808	0.397546	0.318646	0.218233	0.438341	0.343426	0.497861	0.783469	0.0761231	0.119778	0.96898	1.19939	1	0.512623	5
sp|Q8IZV5|RDH10_HUMAN	Q8IZV5	RDH10	Retinol dehydrogenase 10	HUMAN				0	1	0	0	0	2010.85	701.092	2157.5	119.33	285.092	278.456	NQ	NQ	NQ	0.412953	0.143978	0.443069	0.174746	0.417486	0.407768	0.174746	0.417486	0.407768	0.418568	0.976722	0.0762391	0.587332	2.86817	3.07734	2.17893e-09	0.000187657	3
sp|P05026|AT1B1_HUMAN	P05026	ATP1B1	Sodium/potassium-transporting ATPase subunit beta-1	HUMAN				5	4	179.998	154.555	256.063	1135.62	1393.46	1132.93	1495.99	522.263	710.087	0.304763	0.261685	0.433552	0.310108	0.380519	0.309373	0.548314	0.191422	0.260264	0.426539	0.226553	0.346908	1.88273	1.53124	0.0763942	0.173073	0.814962	0.813031	0.296849	0.535926	9
sp|Q14690|RRP5_HUMAN	Q14690	PDCD11	Protein RRP5 homolog	HUMAN				39	29	2342.04	5441.48	4806.39	6455.72	7053.33	5878.27	5555.44	8530.98	8237.56	0.186025	0.432209	0.381766	0.332987	0.363812	0.303202	0.248855	0.382144	0.369001	0.21744	0.407177	0.375383	0.534019	0.921917	0.0764052	0.799585	0.915272	0.833403	0.386964	0.452946	7
sp|O76024|WFS1_HUMAN	O76024	WFS1	Wolframin	HUMAN				8	8	463.983	1544.91	906.29	1857.11	1967.73	1641.24	1224.39	1535.92	1379.58	0.159161	0.529953	0.310886	0.339752	0.359989	0.300259	0.295754	0.371005	0.333241	0.227458	0.450479	0.322064	0.504924	0.714936	0.0767606	0.0301886	0.943785	0.834079	0.865333	0.635609	5
sp|Q92766-2|RREB1_HUMAN	Q92766-2	RREB1	Isoform 2 of Ras-responsive element-binding protein 1	HUMAN				4	2	55.2842	187.058	186.368	59.3519	77.4581	89.236	52.8205	95.3991	89.653	0.128955	0.436328	0.434718	0.262565	0.342665	0.394769	0.222054	0.401051	0.376895	0.175504	0.41869	0.405806	0.419175	0.969229	0.0768048	0.565193	0.766245	1.15206	0.463622	0.877329	3
sp|Q8WUJ3|CEMIP_HUMAN	Q8WUJ3	CEMIP	Cell migration-inducing and hyaluronan-binding protein	HUMAN				8	5	627.706	102.605	100.905	750.888	845.455	1056.58	295.837	286.995	376.636	0.755166	0.123439	0.121395	0.283042	0.318688	0.39827	0.308334	0.299119	0.392547	0.53175	0.211279	0.256971	2.51681	1.21626	0.0768287	0.770933	0.888146	1.24972	0.624058	0.574913	6
sp|Q8N3I7|BBS5_HUMAN	Q8N3I7	BBS5	Bardet-Biedl syndrome 5 protein	HUMAN				1	0	70.8995	31.3033	95.7322	0	0	0	0	0	0	0.358196	0.158149	0.483655	NQ	NQ	NQ	NQ	NQ	NQ	0.358196	0.158149	0.483655	2.26492	3.05821	0.0769674	0.0396124	NQ	NQ	NQ	NQ	8
sp|Q56P03|EAPP_HUMAN	Q56P03	EAPP	E2F-associated phosphoprotein	HUMAN				2	1	19.0584	48.9848	81.9083	159.252	198.111	259.112	152.799	322.22	399.197	0.127097	0.326671	0.546232	0.258327	0.321361	0.420313	0.174784	0.368582	0.456635	0.15094	0.347626	0.501433	0.434203	1.44245	0.0770841	0.484968	0.803852	1.30791	0.529124	0.601765	2
sp|P51397|DAP1_HUMAN	P51397	DAP	Death-associated protein 1	HUMAN				18	11	2913.72	1087.7	2425.53	1190.06	923.309	2738.24	2160.87	1530.02	1651.97	0.453359	0.16924	0.377401	0.245292	0.19031	0.564399	0.40444	0.286368	0.309192	0.4289	0.227804	0.343296	1.88276	1.50698	0.0774108	0.0202801	1.28891	2.96568	0.123247	0.000301203	9
sp|Q9NZ56|FMN2_HUMAN	Q9NZ56	FMN2	Formin-2	HUMAN				5	4	366.413	146.019	177.585	477.396	386.328	529.225	634.92	253.04	269.695	0.53102	0.211617	0.257363	0.342723	0.277346	0.379931	0.548454	0.21858	0.232967	0.539737	0.215098	0.245165	2.50926	1.13978	0.0777222	0.90807	1.23573	1.36988	0.290868	0.481437	6
sp|Q9Y2R4|DDX52_HUMAN	Q9Y2R4	DDX52	Probable ATP-dependent RNA helicase DDX52	HUMAN				8	5	260.134	675.755	722.8	1759	2422.08	1578.36	986.861	1615.03	1821.19	0.156831	0.407403	0.435766	0.305412	0.420541	0.274047	0.223116	0.365137	0.411747	0.189973	0.38627	0.423757	0.491815	1.09705	0.0778994	0.740599	0.726235	0.651654	0.0585173	0.152766	3
sp|Q6UVY6|MOXD1_HUMAN	Q6UVY6	MOXD1	DBH-like monooxygenase protein 1	HUMAN				6	9	516.042	318.36	350.978	1390.06	1135.01	1139.85	2116.89	901.215	973.406	0.435339	0.268572	0.296089	0.379289	0.309695	0.311016	0.530348	0.225783	0.243869	0.482843	0.247178	0.269979	1.95343	1.09225	0.078147	0.755579	1.22472	1.00426	0.258161	0.939438	6
sp|P56817|BACE1_HUMAN	P56817	BACE1	Beta-secretase 1	HUMAN				1	1	25.9776	9.21813	17.0463	407.263	425.67	396.071	228.15	125.149	153.008	0.497255	0.17645	0.326295	0.331376	0.346353	0.32227	0.450616	0.24718	0.302204	0.473935	0.211815	0.31425	2.23749	1.4836	0.078398	0.493317	0.956758	0.930466	0.967983	0.761328	6
sp|Q9NRX4|PHP14_HUMAN	Q9NRX4	PHPT1	14 kDa phosphohistidine phosphatase	HUMAN				1	7	727.376	305.284	277.724	530.627	523.78	524.523	1893.32	1193.12	1257.89	0.555086	0.232973	0.211941	0.336067	0.331731	0.332202	0.435815	0.274638	0.289547	0.495451	0.253805	0.250744	1.95209	0.987938	0.0784033	0.844214	1.01307	1.00142	0.891204	0.942681	6
sp|Q15599|NHRF2_HUMAN	Q15599	SLC9A3R2	Na(+)/H(+) exchange regulatory cofactor NHE-RF2	HUMAN				11	8	1462.17	749.597	780.799	891.384	851.602	955.255	1579.3	808.731	878.828	0.488601	0.250486	0.260913	0.330357	0.315614	0.354029	0.483431	0.247556	0.269013	0.486016	0.249021	0.264963	1.95171	1.06402	0.0784769	0.84677	1.04671	1.12171	0.782946	0.786024	6
sp|Q13885|TBB2A_HUMAN	Q13885	TUBB2A	Tubulin beta-2A chain	HUMAN				4	6	245.841	93.3833	88.0539	3164.42	3194.75	3095.61	4253.15	3066.5	2618.77	0.575365	0.218554	0.206081	0.33469	0.337898	0.327412	0.427951	0.30855	0.2635	0.501658	0.263552	0.23479	1.90345	0.89087	0.0786517	0.440394	0.990507	0.968968	0.899565	0.849021	6
sp|P27105|STOM_HUMAN	P27105	STOM	Erythrocyte band 7 integral membrane protein	HUMAN				8	13	542.218	238.114	331.477	3496.25	3432.15	3335.51	2512.25	1519.42	1616.46	0.48769	0.214168	0.298142	0.340635	0.33439	0.324975	0.444793	0.269013	0.286194	0.466242	0.241591	0.292168	1.92988	1.20935	0.0790533	0.390069	1.01868	0.971842	0.954073	0.960391	9
sp|Q8IYA6|CKP2L_HUMAN	Q8IYA6	CKAP2L	Cytoskeleton-associated protein 2-like	HUMAN				0	2	0	0	0	64.735	45.0879	62.2153	277.79	113.609	87.3086	NQ	NQ	NQ	0.376283	0.262081	0.361637	0.580291	0.237325	0.182384	0.580291	0.237325	0.182384	2.44514	0.7685	0.0792442	0.120447	1.43575	1.37987	0.209686	0.61205	6
sp|Q52LW3|RHG29_HUMAN	Q52LW3	ARHGAP29	Rho GTPase-activating protein 29	HUMAN				8	12	322.662	255.266	333.533	2821.15	2123.16	3427.14	2182.48	815.051	939.264	0.354005	0.280062	0.365932	0.336997	0.253619	0.409384	0.55438	0.207034	0.238586	0.454193	0.243548	0.302259	1.8649	1.24107	0.0793	0.478449	1.32875	1.61417	0.192621	0.167674	9
sp|Q14938|NFIX_HUMAN	Q14938	NFIX	Nuclear factor 1 X-type	HUMAN				0	4	0	0	0	1396.63	1502.76	1317.7	967.376	387.595	405.041	NQ	NQ	NQ	0.331184	0.356351	0.312466	0.549642	0.220223	0.230135	0.549642	0.220223	0.230135	2.49584	1.04501	0.0793361	0.833197	0.929376	0.876849	0.722784	0.671027	6
sp|Q9Y3E7|CHMP3_HUMAN	Q9Y3E7	CHMP3	Charged multivesicular body protein 3	HUMAN				2	4	42.102	15.3775	24.8971	2014.23	3858.52	575.606	567.802	316.263	483.11	0.511092	0.186673	0.302235	0.312363	0.598372	0.089264	0.41531	0.231326	0.353364	0.463201	0.208999	0.327799	2.21628	1.56842	0.0794434	0.374794	0.522022	0.149178	0.000161408	1.43194e-09	9
sp|Q6W2J9|BCOR_HUMAN	Q6W2J9	BCOR	BCL-6 corepressor	HUMAN				4	1	52.3025	188.32	273.492	62.8284	64.63	233.363	202.112	297.395	332.063	0.101733	0.3663	0.531967	0.174126	0.179119	0.646755	0.243049	0.357631	0.39932	0.172391	0.361965	0.465644	0.476264	1.28643	0.0797555	0.712485	0.972124	3.61075	0.915001	0.028094	3
sp|P01033|TIMP1_HUMAN	P01033	TIMP1	Metalloproteinase inhibitor 1	HUMAN				6	5	54.2508	159.249	228.439	1650.03	6123.87	1254.06	503.623	803.786	1349.31	0.122756	0.360343	0.516901	0.182769	0.678323	0.138908	0.189566	0.302549	0.507885	0.156161	0.331446	0.512393	0.471152	1.54593	0.0797609	0.224567	0.269442	0.204782	7.65443e-17	3.1904e-08	2
sp|P49336|CDK8_HUMAN	P49336	CDK8	Cyclin-dependent kinase 8	HUMAN				3	2	192.239	785.305	724.656	240.334	227.145	316.758	525.968	633.61	672.335	0.112936	0.461347	0.425717	0.306456	0.289638	0.403906	0.287114	0.345873	0.367012	0.200025	0.40361	0.396365	0.495589	0.982049	0.0799171	0.796187	1.05806	1.39452	0.654872	0.545914	7
sp|Q9H840|GEMI7_HUMAN	Q9H840	GEMIN7	Gem-associated protein 7	HUMAN				1	0	83.2334	197.004	252.066	0	0	0	0	0	0	0.156365	0.370097	0.473539	NQ	NQ	NQ	NQ	NQ	NQ	0.156365	0.370097	0.473539	0.422497	1.2795	0.0799486	0.738049	NQ	NQ	NQ	NQ	3
sp|Q96AC1-3|FERM2_HUMAN	Q96AC1-3	FERMT2	Isoform 3 of Fermitin family homolog 2	HUMAN				28	32	5358.78	1394.36	1573.32	8214.6	6064.5	9029.92	10203.4	6070.11	6642.56	0.643585	0.167461	0.188954	0.352422	0.260178	0.3874	0.445252	0.264884	0.289864	0.544418	0.216173	0.239409	2.51844	1.10749	0.079956	0.187756	1.35454	1.48898	0.107165	0.10214	6
sp|O94804|STK10_HUMAN	O94804	STK10	Serine/threonine-protein kinase 10	HUMAN				7	14	569.484	196.915	279.821	2412.15	2254.52	1996.58	3663.81	2867.12	2935.39	0.544325	0.188216	0.267459	0.362008	0.338352	0.299641	0.387036	0.302876	0.310088	0.465681	0.245546	0.288773	1.89651	1.17605	0.0799847	0.366775	1.06992	0.88559	0.755377	0.639621	9
sp|Q8N4C8|MINK1_HUMAN	Q8N4C8	MINK1	Misshapen-like kinase 1	HUMAN				12	14	1149.16	595.957	870.962	3919.89	3492.03	4243.59	3313.78	1777.53	2498.08	0.439267	0.227806	0.332927	0.336312	0.299604	0.364084	0.436633	0.234212	0.329155	0.43795	0.231009	0.331041	1.89582	1.43302	0.0801196	0.0531602	1.12252	1.21522	0.545803	0.458267	9
sp|Q58DX5|NADL2_HUMAN	Q58DX5	NAALADL2	Inactive N-acetylated-alpha-linked acidic dipeptidase-like protein 2	HUMAN				0	2	0	0	0	444.584	448.77	412.435	289.183	129.975	112.278	NQ	NQ	NQ	0.340471	0.343677	0.315851	0.544154	0.244573	0.211273	0.544154	0.244573	0.211273	2.22491	0.863843	0.0802406	0.289143	0.990673	0.919035	0.896746	0.740602	6
sp|Q9H6E4|CC134_HUMAN	Q9H6E4	CCDC134	Coiled-coil domain-containing protein 134	HUMAN				4	2	51.1559	177.466	145.323	618.456	630.503	668.014	539.666	809.963	738.293	0.1368	0.474579	0.388621	0.322621	0.328905	0.348473	0.25847	0.387928	0.353602	0.197635	0.431253	0.371111	0.458282	0.860542	0.0803414	0.295907	0.980894	1.05949	0.96184	0.945149	3
sp|A5A3E0|POTEF_HUMAN	A5A3E0	POTEF	POTE ankyrin domain family member F	HUMAN				3	30	196.511	95.0964	97.6356	7206.23	8600.54	5070.27	4681.65	2776.46	2962.52	0.504854	0.244311	0.250835	0.345175	0.411962	0.242863	0.449267	0.266439	0.284294	0.477061	0.255375	0.267564	1.86808	1.04773	0.080419	0.684985	0.837881	0.589529	0.129469	0.0244017	6
sp|Q6P2C8|MED27_HUMAN	Q6P2C8	MED27	Mediator of RNA polymerase II transcription subunit 27	HUMAN				5	0	120.697	275.64	442.055	0	0	0	0	0	0	0.143962	0.328772	0.527266	NQ	NQ	NQ	NQ	NQ	NQ	0.143962	0.328772	0.527266	0.437878	1.60374	0.080447	0.320936	NQ	NQ	NQ	NQ	2
sp|P26006-1|ITA3_HUMAN	P26006-1	ITGA3	Isoform 2 of Integrin alpha-3	HUMAN				15	15	1629.63	867.356	898.449	2748.42	3052.92	2045.44	1506.85	751.62	752.402	0.479947	0.255448	0.264605	0.350261	0.389066	0.260672	0.50047	0.249635	0.249895	0.490209	0.252542	0.25725	1.9411	1.01864	0.0805399	0.996428	0.900261	0.669994	0.470315	0.144822	6
sp|O60894|RAMP1_HUMAN	O60894	RAMP1	Receptor activity-modifying protein 1	HUMAN				1	0	1.23741	7.33503	42.511	0	0	0	0	0	0	0.0242234	0.143589	0.832187	NQ	NQ	NQ	NQ	NQ	NQ	0.0242234	0.143589	0.832187	0.168699	5.79561	0.0806895	0.0472439	NQ	NQ	NQ	NQ	1
sp|O43781|DYRK3_HUMAN	O43781	DYRK3	Dual specificity tyrosine-phosphorylation-regulated kinase 3	HUMAN				1	0	1.41214	8.35668	28.136	0	0	0	0	0	0	0.0372549	0.220465	0.74228	NQ	NQ	NQ	NQ	NQ	NQ	0.0372549	0.220465	0.74228	0.168983	3.36688	0.0809987	0.212311	NQ	NQ	NQ	NQ	1
sp|P62736|ACTA_HUMAN	P62736	ACTA2	Actin, aortic smooth muscle	HUMAN				312	198	57241.8	16804.7	19136.1	57037.8	47821.1	49906.8	35313.1	18916.4	21020.5	0.614297	0.180341	0.205362	0.368543	0.30899	0.322467	0.469277	0.25138	0.279342	0.541787	0.215861	0.242352	2.50989	1.12272	0.081003	0.152161	1.19273	1.04361	0.391691	0.835447	6
sp|P24864|CCNE1_HUMAN	P24864	CCNE1	G1/S-specific cyclin-E1	HUMAN				2	0	7.99648	47.3105	68.9665	0	0	0	0	0	0	0.0643458	0.380697	0.554958	NQ	NQ	NQ	NQ	NQ	NQ	0.0643458	0.380697	0.554958	0.169021	1.45774	0.0810396	0.911221	NQ	NQ	NQ	NQ	2
sp|Q9NYS0|KBRS1_HUMAN	Q9NYS0	NKIRAS1	NF-kappa-B inhibitor-interacting Ras-like protein 1	HUMAN				4	2	85.3169	237.329	742.772	314.724	267.954	719.07	544.71	927.395	1278.3	0.0800783	0.222757	0.697165	0.24177	0.205842	0.552388	0.198048	0.337185	0.464767	0.139063	0.279971	0.580966	0.496705	2.07509	0.0810719	0.0159412	1.17454	2.68355	0.37109	0.0162942	2
sp|Q13936-2|CAC1C_HUMAN	Q13936-2	CACNA1C	Isoform 2 of Voltage-dependent L-type calcium channel subunit alpha-1C	HUMAN				3	0	79.9345	35.7974	41.2396	0	0	0	0	0	0	0.509229	0.22805	0.26272	NQ	NQ	NQ	NQ	NQ	NQ	0.509229	0.22805	0.26272	2.23297	1.15203	0.0815688	0.898944	NQ	NQ	NQ	NQ	6
sp|Q16877|F264_HUMAN	Q16877	PFKFB4	6-phosphofructo-2-kinase/fructose-2,6-bisphosphatase 4	HUMAN				1	2	9.62043	27.389	36.9131	281.841	340.149	297.028	341.034	575.759	482.93	0.130142	0.370509	0.499348	0.306676	0.370122	0.323202	0.243644	0.411338	0.345018	0.186893	0.390924	0.422183	0.47808	1.07996	0.0815722	0.877535	0.828582	0.873231	0.608153	0.758123	3
sp|O95833|CLIC3_HUMAN	O95833	CLIC3	Chloride intracellular channel protein 3	HUMAN				1	0	29.2551	9.86186	13.8479	0	0	0	0	0	0	0.55235	0.186196	0.261454	NQ	NQ	NQ	NQ	NQ	NQ	0.55235	0.186196	0.261454	2.96649	1.40419	0.0816266	0.951586	NQ	NQ	NQ	NQ	6
sp|Q96BK5|PINX1_HUMAN	Q96BK5	PINX1	PIN2/TERF1-interacting telomerase inhibitor 1	HUMAN				2	6	39.2701	110.109	221.144	524.494	711.199	536.191	583.234	1036.09	1070.48	0.105986	0.297173	0.596842	0.296009	0.40138	0.30261	0.216831	0.385191	0.397978	0.161408	0.341182	0.49741	0.473086	1.4579	0.0818291	0.300534	0.737478	0.753924	0.264514	0.486758	2
sp|O60312|AT10A_HUMAN	O60312	ATP10A	Probable phospholipid-transporting ATPase VA	HUMAN				1	0	32.4719	10.9564	21.1806	0	0	0	0	0	0	0.502591	0.169581	0.327828	NQ	NQ	NQ	NQ	NQ	NQ	0.502591	0.169581	0.327828	2.96373	1.93316	0.0818618	0.620975	NQ	NQ	NQ	NQ	6
sp|Q92963-3|RIT1_HUMAN	Q92963-3	RIT1	Isoform 3 of GTP-binding protein Rit1	HUMAN				2	1	41.5304	15.099	105.848	192.039	195.318	356.502	397.284	208.755	605.103	0.255608	0.0929303	0.651462	0.258166	0.262574	0.47926	0.328024	0.172362	0.499614	0.291816	0.132646	0.575538	2.19996	4.33889	0.081942	0.000382138	0.983212	1.82524	0.857281	0.266155	2
sp|Q99650|OSMR_HUMAN	Q99650	OSMR	Oncostatin-M-specific receptor subunit beta	HUMAN				6	4	426.71	180.013	413.397	640.046	571.851	1046.38	644.804	431.535	706.283	0.418294	0.176462	0.405244	0.283422	0.253225	0.463353	0.361717	0.242079	0.396204	0.390005	0.209271	0.400724	1.86364	1.91486	0.0821542	0.0616826	1.11925	1.82981	0.473714	0.143388	8
sp|Q9NSV4|DIAP3_HUMAN	Q9NSV4	DIAPH3	Protein diaphanous homolog 3	HUMAN				5	14	77.5511	96.1098	334.275	1260.94	1294.4	1602.5	4505.46	1548.55	1729.39	0.152679	0.189217	0.658104	0.303268	0.311317	0.385415	0.578855	0.198956	0.222189	0.365767	0.194086	0.440147	1.88456	2.26779	0.082335	1.50132e-05	0.974147	1.23802	0.917326	0.617963	2
sp|Q15011|HERP1_HUMAN	Q15011	HERPUD1	Homocysteine-responsive endoplasmic reticulum-resident ubiquitin-like domain member 1 protein	HUMAN				1	3	14.0472	45.4713	108.072	249.025	541.845	1108.68	178.697	219.179	1152.85	0.0838186	0.271324	0.644858	0.131097	0.285249	0.583654	0.115235	0.14134	0.743425	0.0995268	0.206332	0.694141	0.482362	3.3642	0.0823354	0.00234041	0.459587	2.04612	0.00182119	0.0803887	1
sp|Q9UKA4|AKA11_HUMAN	Q9UKA4	AKAP11	A-kinase anchor protein 11	HUMAN				7	3	195.378	109.492	167.626	689.911	491.436	977.265	1207.56	624.106	674.357	0.413502	0.231731	0.354767	0.319609	0.227663	0.452728	0.481864	0.249042	0.269094	0.447683	0.240386	0.311931	1.86235	1.29762	0.0824301	0.496925	1.40387	1.98859	0.0680681	0.093806	9
sp|P78504|JAG1_HUMAN	P78504	JAG1	Protein jagged-1	HUMAN				10	3	765.588	372.113	431.52	402.098	284.69	419.367	379.254	173.193	215.257	0.487878	0.237132	0.27499	0.363509	0.257369	0.379121	0.494011	0.225599	0.28039	0.490944	0.231366	0.27769	2.12194	1.20022	0.082449	0.663773	1.4124	1.47306	0.0905784	0.401407	6
sp|Q8NE01|CNNM3_HUMAN	Q8NE01	CNNM3	Metal transporter CNNM3	HUMAN				2	3	34.6303	119.552	105.947	276.686	474.337	221.471	158.892	260.908	217.63	0.133127	0.459587	0.407286	0.284512	0.487753	0.227735	0.249269	0.409312	0.341419	0.191198	0.43445	0.374352	0.440092	0.86167	0.0825163	0.300784	0.583311	0.466906	0.0505955	0.107596	3
sp|Q9UBB9|TFP11_HUMAN	Q9UBB9	TFIP11	Tuftelin-interacting protein 11	HUMAN				17	13	263.498	677.371	938.765	2592.21	3675.59	2896.48	1922.12	3039.21	4512.85	0.140186	0.360374	0.49944	0.28286	0.401078	0.316062	0.20288	0.320789	0.476331	0.171533	0.340581	0.487886	0.503647	1.43251	0.0825324	0.0399713	0.70525	0.78803	0.0228351	0.367832	2
sp|P54687-5|BCAT1_HUMAN	P54687-5	BCAT1	Isoform 5 of Branched-chain-amino-acid aminotransferase, cytosolic	HUMAN				5	5	148.991	57.7979	86.6204	909.983	629.862	1432.25	1367.18	998.563	1034.93	0.507792	0.196987	0.29522	0.306175	0.211925	0.481899	0.402032	0.293637	0.304331	0.454912	0.245312	0.299776	1.85442	1.22202	0.0825744	0.558769	1.44473	2.27391	0.0522369	0.0354263	9
sp|Q14019|COTL1_HUMAN	Q14019	COTL1	Coactosin-like protein	HUMAN				12	6	1470.83	531.018	515.39	441.476	382.089	567.509	1380.96	1021.84	936.613	0.584303	0.210952	0.204744	0.317363	0.274672	0.407964	0.413533	0.305995	0.280472	0.498918	0.258474	0.242608	1.93025	0.938618	0.0827083	0.604596	1.15543	1.48528	0.46612	0.364451	6
sp|P62070-4|RRAS2_HUMAN	P62070-4	RRAS2	Isoform 4 of Ras-related protein R-Ras2	HUMAN				7	6	338.017	165.267	172.39	2194.72	1995.69	2223.95	1642.51	986.154	1059.85	0.500267	0.244596	0.255137	0.342157	0.311129	0.346714	0.445305	0.267358	0.287337	0.472786	0.255977	0.271237	1.84699	1.05962	0.0830329	0.902332	1.09973	1.11437	0.674563	0.80466	6
sp|O75558|STX11_HUMAN	O75558	STX11	Syntaxin-11	HUMAN				1	0	7.71804	45.1625	67.1899	0	0	0	0	0	0	0.0642792	0.376133	0.559587	NQ	NQ	NQ	NQ	NQ	NQ	0.0642792	0.376133	0.559587	0.170895	1.48774	0.083087	0.889346	NQ	NQ	NQ	NQ	2
sp|Q14123|PDE1C_HUMAN	Q14123	PDE1C	Calcium/calmodulin-dependent 3',5'-cyclic nucleotide phosphodiesterase 1C	HUMAN				1	4	103.223	25.8973	43.4656	689.635	447.757	1084.88	651.722	400.982	423.138	0.598096	0.150055	0.25185	0.310328	0.201486	0.488186	0.441593	0.271697	0.28671	0.519844	0.210876	0.26928	2.46517	1.27696	0.0831639	0.672378	1.5402	2.42293	0.0239738	0.0292713	6
sp|P14618-2|KPYM_HUMAN	P14618-2	PKM	Isoform M1 of Pyruvate kinase PKM	HUMAN				6	7	1352.84	439.202	462.719	1540.5	2144.07	1200.06	1538.34	1272.66	1267.25	0.599992	0.194789	0.205219	0.315378	0.438942	0.24568	0.377206	0.31206	0.310734	0.488599	0.253424	0.257976	1.92799	1.01796	0.0831674	0.993076	0.718494	0.55971	0.0766308	0.10229	9
sp|P10109|ADX_HUMAN	P10109	FDX1	Adrenodoxin, mitochondrial	HUMAN				1	3	34.3886	83.2651	53.584	406.515	466.516	286.804	446.949	867.976	681.257	0.200824	0.486255	0.312922	0.350494	0.402227	0.24728	0.223902	0.434818	0.34128	0.212363	0.460536	0.327101	0.461121	0.71026	0.0832132	0.035157	0.871384	0.614777	0.673234	0.222608	3
sp|O94875-11|SRBS2_HUMAN	O94875-11	SORBS2	Isoform 11 of Sorbin and SH3 domain-containing protein 2	HUMAN				2	1	250.505	63.4774	70.514	86.5151	119.298	94.5291	149.759	118.696	121.035	0.651515	0.165092	0.183393	0.288055	0.397207	0.314738	0.3845	0.304747	0.310754	0.518007	0.234919	0.247073	2.20504	1.05174	0.0832451	0.817293	0.725201	0.792377	0.389191	0.722785	6
sp|O95819|M4K4_HUMAN	O95819	MAP4K4	Mitogen-activated protein kinase kinase kinase kinase 4	HUMAN				8	7	392.824	225.092	269.319	1199.02	993.511	1384.89	1134.18	575.563	868.235	0.442751	0.2537	0.303549	0.335164	0.277717	0.387119	0.439949	0.223262	0.336789	0.44135	0.238481	0.320169	1.85067	1.34254	0.0834306	0.363376	1.20685	1.39393	0.317311	0.427704	9
sp|P42285|SK2L2_HUMAN	P42285	SKIV2L2	Superkiller viralicidic activity 2-like 2	HUMAN				33	28	1805.07	4350.28	3973.35	4386.78	4945.73	4388.86	4082.56	5946.67	5943.84	0.178214	0.4295	0.392286	0.319704	0.36044	0.319856	0.25559	0.372293	0.372116	0.216902	0.400897	0.382201	0.541042	0.953366	0.0834443	0.952868	0.886983	0.887403	0.348477	0.757774	7
sp|O60825|F262_HUMAN	O60825	PFKFB2	6-phosphofructo-2-kinase/fructose-2,6-bisphosphatase 2	HUMAN				2	4	43.4899	76.4042	71.2997	732.538	688.44	777.776	540.939	1376.08	1056.64	0.227465	0.399617	0.372918	0.333161	0.313105	0.353735	0.18191	0.462756	0.355334	0.204688	0.431186	0.364126	0.474708	0.844475	0.0835892	0.298334	1.06405	1.12977	0.653865	0.816004	3
sp|P30405|PPIF_HUMAN	P30405	PPIF	Peptidyl-prolyl cis-trans isomerase F, mitochondrial	HUMAN				6	7	785.426	2095.56	1445.45	986.687	1154.08	637.618	849.956	1242.72	1158.99	0.181541	0.484362	0.334097	0.35513	0.415377	0.229493	0.261391	0.382179	0.35643	0.221466	0.433271	0.345263	0.511149	0.796876	0.0836727	0.142986	0.854957	0.552492	0.520894	0.117283	5
sp|P35398-1|RORA_HUMAN	P35398-1	RORA	Isoform 2 of Nuclear receptor ROR-alpha	HUMAN				2	0	15.4225	50.263	84.3068	0	0	0	0	0	0	0.102822	0.335104	0.562075	NQ	NQ	NQ	NQ	NQ	NQ	0.102822	0.335104	0.562075	0.306836	1.67732	0.0837436	0.459738	NQ	NQ	NQ	NQ	2
sp|Q6EEV4-2|GL1AD_HUMAN	Q6EEV4-2	POLR2M	Isoform 5 of DNA-directed RNA polymerase II subunit GRINL1A, isoforms 4/5	HUMAN				1	2	50.7148	16.26	26.2893	172.555	136.874	207.862	486.34	308.429	363.443	0.543776	0.174344	0.28188	0.333574	0.264598	0.401828	0.419906	0.266298	0.313797	0.481841	0.220321	0.297838	2.187	1.35184	0.0839842	0.61821	1.26068	1.51864	0.274418	0.419345	4
sp|O43660|PLRG1_HUMAN	O43660	PLRG1	Pleiotropic regulator 1	HUMAN				13	11	327.91	550.637	965.213	2264.97	3015.51	2204.94	809.519	1868.28	3172.68	0.177848	0.298649	0.523503	0.302584	0.402851	0.294565	0.138368	0.319338	0.542294	0.158108	0.308994	0.532898	0.511688	1.72463	0.0842897	0.0140275	0.751107	0.7312	0.062463	0.246981	2
sp|Q9UBZ4|APEX2_HUMAN	Q9UBZ4	APEX2	DNA-(apurinic or apyrimidinic site) lyase 2	HUMAN				2	1	1.60825	19.2104	58.834	120.681	147.238	196.904	210.227	299.952	388.148	0.0201908	0.241178	0.738632	0.259628	0.316761	0.423611	0.234021	0.333901	0.432078	0.127106	0.287539	0.585355	0.442047	2.03574	0.0843693	0.0980152	0.819632	1.33732	0.646337	0.594056	2
sp|Q8ND04-2|SMG8_HUMAN	Q8ND04-2	SMG8	Isoform 2 of Protein SMG8	HUMAN				15	7	379.629	826.327	1289.66	982.191	1132.17	1138.82	1018.91	1830.8	1858.17	0.152118	0.331111	0.51677	0.301917	0.348019	0.350064	0.216427	0.38888	0.394694	0.184273	0.359996	0.455732	0.511875	1.26594	0.0845045	0.286759	0.867531	1.00588	0.542596	0.93747	3
sp|P62079|TSN5_HUMAN	P62079	TSPAN5	Tetraspanin-5	HUMAN				1	1	59.3222	17.7775	27.2296	69.4219	50.8272	92.7549	51.7704	34.3312	40.3337	0.568605	0.170398	0.260997	0.325918	0.238621	0.435461	0.409461	0.271532	0.319007	0.489033	0.220965	0.290002	2.21317	1.31243	0.0845655	0.840869	1.36584	1.82491	0.260759	0.292019	6
sp|P61916|NPC2_HUMAN	P61916	NPC2	Epididymal secretory protein E1	HUMAN				11	8	505.167	1145.12	630.987	1035.53	1014.42	1056.86	916.715	1635.05	1025.52	0.22144	0.501966	0.276594	0.33331	0.326514	0.340177	0.25626	0.457065	0.286675	0.23885	0.479516	0.281634	0.498107	0.587331	0.0846236	0.000541888	1.02081	1.04184	0.877907	0.989153	5
sp|Q07157|ZO1_HUMAN	Q07157	TJP1	Tight junction protein ZO-1	HUMAN				26	26	2255.72	876.383	1619.11	4737.1	3931.73	5011.72	5411.46	3888.6	4749.17	0.474767	0.184454	0.340779	0.346265	0.287396	0.366339	0.385178	0.276784	0.338038	0.429973	0.230619	0.339408	1.86443	1.47173	0.084662	0.00220253	1.20484	1.27469	0.317311	0.37366	9
sp|O14678|ABCD4_HUMAN	O14678	ABCD4	ATP-binding cassette sub-family D member 4	HUMAN				2	2	25.9127	63.0163	76.9377	230.678	226.287	233.804	124.685	264.62	248.176	0.156226	0.379922	0.463853	0.333943	0.327587	0.338469	0.195591	0.415103	0.389306	0.175908	0.397512	0.42658	0.442523	1.07312	0.0848245	0.862367	1.0194	1.03322	0.770496	0.943422	3
sp|Q05195|MAD1_HUMAN	Q05195	MXD1	Max dimerization protein 1	HUMAN				1	0	85.9796	38.9001	102.431	0	0	0	0	0	0	0.378248	0.171132	0.45062	NQ	NQ	NQ	NQ	NQ	NQ	0.378248	0.171132	0.45062	2.21027	2.63317	0.0850149	0.0837584	NQ	NQ	NQ	NQ	8
sp|Q9H211|CDT1_HUMAN	Q9H211	CDT1	DNA replication factor Cdt1	HUMAN				1	4	0	6.24855	33.3305	223.927	334.153	231.405	326.527	462.647	575.598	0	0.157875	0.842125	0.283637	0.423255	0.293108	0.239254	0.338993	0.421754	0.119627	0.248434	0.631939	0.481524	2.54369	0.0850883	0.0312589	0.670133	0.692511	0.167385	0.429617	2
sp|Q9UPN4|CP131_HUMAN	Q9UPN4	CEP131	Centrosomal protein of 131 kDa	HUMAN				10	8	325.363	1117.49	1026.3	1148.68	1147.35	1233.28	1546.55	1981.63	1761.42	0.131771	0.452581	0.415648	0.325468	0.325092	0.34944	0.292375	0.374628	0.332997	0.212073	0.413604	0.374323	0.512744	0.905026	0.0855084	0.52191	1.00116	1.07489	0.959569	0.922556	5
sp|Q9Y2B9|IPKG_HUMAN	Q9Y2B9	PKIG	cAMP-dependent protein kinase inhibitor gamma	HUMAN				0	2	0	0	0	823.448	422.26	1160.88	956.521	454.754	616.949	NQ	NQ	NQ	0.342165	0.17546	0.482375	0.471605	0.224213	0.304182	0.471605	0.224213	0.304182	2.10338	1.35667	0.0855826	0.420566	1.9501	2.7492	0.000209366	0.00754227	6
sp|Q7L0Y3|MRRP1_HUMAN	Q7L0Y3	TRMT10C	Mitochondrial ribonuclease P protein 1	HUMAN				9	10	248.013	547.177	452.025	3407.71	4112.68	2411.56	2259.03	4011	3493.07	0.198854	0.438719	0.362427	0.343106	0.414086	0.242808	0.231385	0.410833	0.357783	0.215119	0.424776	0.360105	0.50643	0.847754	0.0857395	0.326324	0.828586	0.586372	0.205406	0.0553502	3
sp|Q8N8S7|ENAH_HUMAN	Q8N8S7	ENAH	Protein enabled homolog	HUMAN				15	18	1222.5	577.538	712.676	3751.52	2995.57	4163.27	3820.88	2370.07	2493.52	0.486526	0.229846	0.283628	0.343849	0.274562	0.381589	0.439967	0.272908	0.287124	0.463247	0.251377	0.285376	1.84283	1.13525	0.0858738	0.407426	1.25236	1.38981	0.226725	0.247115	9
sp|Q9UGV2|NDRG3_HUMAN	Q9UGV2	NDRG3	Protein NDRG3	HUMAN				2	8	69.3487	147.675	111.697	531.034	617.085	525.644	781.885	1463.2	1164.98	0.210966	0.449242	0.339793	0.317269	0.368681	0.314049	0.229287	0.429083	0.34163	0.220126	0.439162	0.340711	0.501241	0.775821	0.0858826	0.133659	0.860552	0.851818	0.617887	0.669152	3
sp|Q9NQW6|ANLN_HUMAN	Q9NQW6	ANLN	Anillin	HUMAN				16	15	468.33	773.922	1322.51	1201.53	1117.33	899.124	6569.77	1597.99	1544.7	0.182602	0.301752	0.515647	0.37338	0.347214	0.279406	0.676427	0.16453	0.159043	0.429514	0.233141	0.337345	1.8423	1.44696	0.085994	0.0351231	1.07536	0.804709	0.674175	0.508679	6
sp|O14756|H17B6_HUMAN	O14756	HSD17B6	17-beta-hydroxysteroid dehydrogenase type 6	HUMAN				5	3	409.508	199.203	216.405	1880.63	1654.47	2031.1	213.8	92.7911	118.833	0.496303	0.241424	0.262272	0.337866	0.297235	0.364899	0.502557	0.218114	0.279329	0.49943	0.229769	0.270801	2.17361	1.17858	0.0861493	0.889277	1.1367	1.22765	0.382908	0.464843	6
sp|Q9Y5K6|CD2AP_HUMAN	Q9Y5K6	CD2AP	CD2-associated protein	HUMAN				13	12	521.29	1424.27	1117.09	1647.34	1951.59	2687.45	3138.93	4665.27	4010.73	0.170209	0.465044	0.364747	0.262049	0.310447	0.427504	0.265675	0.394862	0.339463	0.217942	0.429953	0.352105	0.506897	0.818938	0.0862853	0.217451	0.844102	1.37706	0.317311	0.369112	5
sp|O00443|P3C2A_HUMAN	O00443	PIK3C2A	Phosphatidylinositol 4-phosphate 3-kinase C2 domain-containing subunit alpha	HUMAN				16	10	1353.92	3611.43	3203.99	1689.55	1822.86	1932.61	1739.06	2662.75	2236.23	0.165732	0.442071	0.392197	0.310293	0.334776	0.354931	0.261984	0.401135	0.336881	0.213858	0.421603	0.364539	0.507249	0.86465	0.0866995	0.402108	0.926865	1.0602	0.779475	0.801414	3
sp|Q6P4Q7|CNNM4_HUMAN	Q6P4Q7	CNNM4	Metal transporter CNNM4	HUMAN				2	3	25.1259	85.1984	79.8716	655.587	1115.32	364.508	196.023	309.771	364.177	0.132105	0.447951	0.419944	0.307007	0.522297	0.170697	0.225321	0.356071	0.418608	0.178713	0.402011	0.419276	0.444549	1.04295	0.0867785	0.775405	0.587802	0.326819	0.0371853	0.00380072	3
sp|P53805|RCAN1_HUMAN	P53805	RCAN1	Calcipressin-1	HUMAN				0	2	0	0	0	85.9312	67.1176	478.567	93.3353	42.7675	566.419	NQ	NQ	NQ	0.13605	0.106263	0.757687	0.132858	0.0608772	0.806265	0.132858	0.0608772	0.806265	2.18239	13.2441	0.0868154	4.33871e-09	1.28031	7.13027	0.25416	0.000166285	1
sp|P50238|CRIP1_HUMAN	P50238	CRIP1	Cysteine-rich protein 1	HUMAN				3	4	1255.34	524.794	387.821	112.72	77.6384	200.894	1045.21	746.924	559.561	0.579044	0.242068	0.178888	0.2881	0.198435	0.513464	0.44445	0.317611	0.23794	0.511747	0.279839	0.208414	1.82872	0.744761	0.0870256	0.0773634	1.45186	2.58756	0.110468	0.101403	6
sp|A3KN83|SBNO1_HUMAN	A3KN83	SBNO1	Protein strawberry notch homolog 1	HUMAN				5	11	70.9869	201.075	279.312	1342.27	1931.69	1566.4	1103.09	1692.57	1964.28	0.128745	0.36468	0.506575	0.277308	0.39908	0.323612	0.231744	0.355586	0.41267	0.180245	0.360133	0.459622	0.500495	1.27626	0.0872717	0.310981	0.694867	0.810895	0.0477792	0.578332	3
sp|Q9UBV2|SE1L1_HUMAN	Q9UBV2	SEL1L	Protein sel-1 homolog 1	HUMAN				11	7	409.696	1121.52	916.59	1445.81	2113.45	1431.36	732.541	1103.23	1076.14	0.167373	0.458173	0.374454	0.289705	0.423485	0.28681	0.251567	0.378867	0.369566	0.20947	0.41852	0.37201	0.500502	0.88887	0.08728	0.390083	0.684099	0.677261	0.0393218	0.28037	3
sp|Q9HCS7|SYF1_HUMAN	Q9HCS7	XAB2	Pre-mRNA-splicing factor SYF1	HUMAN				12	15	566.02	1403.25	1642.07	2003.08	2741.92	2088.37	1502.34	2219.71	2987.83	0.156734	0.388568	0.454698	0.293132	0.401255	0.305614	0.2239	0.330813	0.445288	0.190317	0.35969	0.449993	0.529113	1.25106	0.0873435	0.220528	0.730538	0.761645	0.0642591	0.346763	3
sp|P40426|PBX3_HUMAN	P40426	PBX3	Pre-B-cell leukemia transcription factor 3	HUMAN				3	3	305.541	101.315	148.497	797.263	768.266	724.816	366.387	230.659	256.051	0.550174	0.182434	0.267392	0.348097	0.335437	0.316466	0.429479	0.270379	0.300143	0.489826	0.226406	0.283767	2.16349	1.25336	0.0878269	0.763941	1.03774	0.943443	0.782946	0.853183	6
sp|Q9ULK4|MED23_HUMAN	Q9ULK4	MED23	Mediator of RNA polymerase II transcription subunit 23	HUMAN				6	5	142.147	389.956	324.588	1140.1	1372.15	1438.56	1138.01	1696.29	1785.02	0.165926	0.455189	0.378886	0.288574	0.347309	0.364117	0.246358	0.367216	0.386426	0.206142	0.411202	0.382656	0.501315	0.930578	0.088194	0.567474	0.830885	1.0484	0.361507	0.970225	3
sp|P17301|ITA2_HUMAN	P17301	ITGA2	Integrin alpha-2	HUMAN				11	20	927.817	418.072	514.399	5137.62	4724.69	3851.69	4020.92	2665.77	3243.7	0.498749	0.224735	0.276516	0.374626	0.344516	0.280858	0.404911	0.268446	0.326644	0.45183	0.24659	0.30158	1.83231	1.223	0.0882575	0.222166	1.0874	0.815226	0.677414	0.510589	9
sp|Q5R3I4|TTC38_HUMAN	Q5R3I4	TTC38	Tetratricopeptide repeat protein 38	HUMAN				1	1	6.5598	19.153	36.0063	163.441	164.417	259.444	229.547	437.023	406.388	0.106285	0.310325	0.58339	0.278291	0.279953	0.441756	0.213939	0.407306	0.378755	0.160112	0.358816	0.481072	0.446223	1.34072	0.0884136	0.620355	0.994064	1.57796	0.857443	0.378397	3
sp|P18206|VINC_HUMAN	P18206	VCL	Vinculin	HUMAN				128	161	24493.6	7133.89	6619.49	31559.2	25249	30904.4	46324.2	26283.3	26267.7	0.640406	0.186522	0.173072	0.359803	0.28786	0.352337	0.468512	0.265823	0.265665	0.554459	0.226173	0.219368	2.45149	0.969916	0.0885615	0.838663	1.24992	1.22398	0.251387	0.396572	6
sp|Q9NRP2|COXM2_HUMAN	Q9NRP2	CMC2	COX assembly mitochondrial protein 2 homolog	HUMAN				1	2	7.24097	25.1078	17.4971	330.033	335.777	374.792	301.476	396.578	404.686	0.145267	0.503709	0.351023	0.317156	0.322676	0.360169	0.273388	0.35963	0.366983	0.209327	0.43167	0.359003	0.484925	0.831661	0.0886552	0.183298	0.982893	1.11619	0.931393	0.907559	5
sp|O15226-2|NKRF_HUMAN	O15226-2	NKRF	Isoform 2 of NF-kappa-B-repressing factor	HUMAN				20	11	802.947	1896.64	2060.09	1937.09	2527.39	2123.21	1551.32	2576.6	2902.17	0.168698	0.398481	0.432821	0.294047	0.383654	0.322299	0.220668	0.366511	0.412821	0.194683	0.382496	0.422821	0.50898	1.10543	0.0887505	0.491365	0.766439	0.840079	0.120747	0.526329	3
sp|Q8N2Y8|RUSC2_HUMAN	Q8N2Y8	RUSC2	Iporin	HUMAN				1	1	2.59599	12.1907	19.6137	209.658	222.79	285.287	202.742	291.607	381.191	0.075464	0.354377	0.570159	0.292111	0.310407	0.397482	0.231562	0.333059	0.435379	0.153513	0.343718	0.502769	0.446625	1.46274	0.0888084	0.461063	0.941058	1.28052	1	0.630245	2
sp|Q96JM7|LMBL3_HUMAN	Q96JM7	L3MBTL3	Lethal(3)malignant brain tumor-like protein 3	HUMAN				3	3	106.914	317.388	371.308	672.243	759.101	1320.98	1194.94	1713.4	2179.39	0.13438	0.398924	0.466696	0.244245	0.275803	0.479951	0.234867	0.336771	0.428362	0.184623	0.367848	0.447529	0.501901	1.21662	0.0888565	0.425207	0.885578	1.74019	0.624058	0.147797	3
sp|Q8TCS8|PNPT1_HUMAN	Q8TCS8	PNPT1	Polyribonucleotide nucleotidyltransferase 1, mitochondrial	HUMAN				24	19	1352.85	3370.68	2592.94	3622.8	4671.2	3185.25	3732.53	5497.31	4679.34	0.184905	0.460697	0.354398	0.315596	0.406925	0.277479	0.26835	0.395229	0.336421	0.226628	0.427963	0.345409	0.529549	0.807101	0.0889625	0.126175	0.775562	0.681892	0.0606269	0.163403	5
sp|Q9Y5J9|TIM8B_HUMAN	Q9Y5J9	TIMM8B	Mitochondrial import inner membrane translocase subunit Tim8 B	HUMAN				3	1	386.035	1712.15	1031.48	202.44	173.197	234.55	96.1266	97.0555	116.462	0.123347	0.54707	0.329583	0.331767	0.283843	0.38439	0.310442	0.313442	0.376116	0.216894	0.430256	0.352849	0.504105	0.820092	0.0890128	0.227226	1.16884	1.35423	0.436969	0.556247	5
sp|Q8IVT5|KSR1_HUMAN	Q8IVT5	KSR1	Kinase suppressor of Ras 1	HUMAN				4	0	180.359	403.319	326.614	0	0	0	0	0	0	0.198133	0.443065	0.358802	NQ	NQ	NQ	NQ	NQ	NQ	0.198133	0.443065	0.358802	0.447187	0.809817	0.0893637	0.201122	NQ	NQ	NQ	NQ	3
sp|P61803|DAD1_HUMAN	P61803	DAD1	Dolichyl-diphosphooligosaccharide--protein glycosyltransferase subunit DAD1	HUMAN				1	1	64.2929	61.0488	51.0812	193.505	47.9317	155.694	353.79	72.6087	83.4574	0.364425	0.346036	0.289539	0.487258	0.120695	0.392047	0.693901	0.14241	0.163688	0.529163	0.244223	0.226613	2.16672	0.927894	0.089379	0.448017	4.0371	3.24824	7.85947e-08	0.0435054	6
sp|Q9H089|LSG1_HUMAN	Q9H089	LSG1	Large subunit GTPase 1 homolog	HUMAN				16	12	373.228	896.373	924.157	1902.69	2767.69	1707.19	1702.02	2587.03	2739.56	0.170132	0.408602	0.421267	0.298341	0.433973	0.267686	0.242156	0.368071	0.389773	0.206144	0.388337	0.40552	0.530838	1.04425	0.0896281	0.777647	0.687464	0.616827	0.0297324	0.109153	7
sp|Q12884|SEPR_HUMAN	Q12884	FAP	Prolyl endopeptidase FAP	HUMAN				21	20	924.711	500.786	565.728	6875.77	7702.82	5763.85	2505.4	1310.65	1527.36	0.464393	0.251497	0.28411	0.338001	0.378657	0.283341	0.468877	0.245283	0.28584	0.466635	0.24839	0.284975	1.87864	1.14729	0.089684	0.533657	0.892631	0.748279	0.286187	0.223446	6
sp|O60293|ZC3H1_HUMAN	O60293	ZFC3H1	Zinc finger C3H1 domain-containing protein	HUMAN				5	5	88.1403	233.18	189.857	454.694	716.628	374.394	438.233	771.997	690.802	0.172426	0.456163	0.371412	0.294164	0.463622	0.242214	0.230524	0.406094	0.363383	0.201475	0.431128	0.367397	0.46732	0.852176	0.0897084	0.27165	0.634491	0.522438	0.0896335	0.133315	3
sp|Q9HA47-4|UCK1_HUMAN	Q9HA47-4	UCK1	Isoform 4 of Uridine-cytidine kinase 1	HUMAN				2	0	32.3369	103.245	148.861	0	0	0	0	0	0	0.113685	0.362974	0.523341	NQ	NQ	NQ	NQ	NQ	NQ	0.113685	0.362974	0.523341	0.313204	1.44182	0.0898836	0.683884	NQ	NQ	NQ	NQ	2
sp|Q86V87|F16B2_HUMAN	Q86V87	FAM160B2	Protein FAM160B2	HUMAN				1	3	28.0025	13.5035	22.394	1211.74	829.691	1381.28	1286.84	785.033	807.321	0.438224	0.211323	0.350454	0.354029	0.242408	0.403563	0.446945	0.272657	0.280398	0.442584	0.24199	0.315426	1.82894	1.30347	0.0898876	0.488263	1.46047	1.66481	0.0438466	0.204578	9
sp|Q9Y3Z3|SAMH1_HUMAN	Q9Y3Z3	SAMHD1	Deoxynucleoside triphosphate triphosphohydrolase SAMHD1	HUMAN				12	12	939.317	466.087	670.113	2431.65	2208.13	3954.41	2500.27	1427.9	1805.42	0.45257	0.224564	0.322866	0.282941	0.256933	0.460126	0.436075	0.249041	0.314885	0.444322	0.236803	0.318875	1.87634	1.34659	0.0901939	0.179221	1.10122	1.79084	0.692536	0.0901291	9
sp|P22692|IBP4_HUMAN	P22692	IGFBP4	Insulin-like growth factor-binding protein 4	HUMAN				2	3	489.611	180.205	90.7132	635.75	1124.9	248.676	551.698	259.193	202.302	0.643777	0.236947	0.119276	0.3164	0.559839	0.123761	0.544514	0.255818	0.199668	0.594146	0.246382	0.159472	2.41148	0.647254	0.0903491	0.0125137	0.565162	0.221065	0.0243522	0.000104946	6
sp|O43615|TIM44_HUMAN	O43615	TIMM44	Mitochondrial import inner membrane translocase subunit TIM44	HUMAN				20	17	2100.36	3844.11	3195.79	4669.9	5013.93	4512.78	3744.35	6820.75	6051.87	0.229792	0.420569	0.349639	0.328945	0.353178	0.317877	0.225333	0.410469	0.364198	0.227562	0.415519	0.356919	0.547658	0.858971	0.0904557	0.351685	0.931386	0.900049	0.581756	0.802505	5
sp|Q86WA9|S2611_HUMAN	Q86WA9	SLC26A11	Sodium-independent sulfate anion transporter	HUMAN				1	0	29.4814	93.9423	88.9333	0	0	0	0	0	0	0.138829	0.442379	0.418791	NQ	NQ	NQ	NQ	NQ	NQ	0.138829	0.442379	0.418791	0.313825	0.946679	0.0904934	0.442475	NQ	NQ	NQ	NQ	3
sp|Q9UGI8|TES_HUMAN	Q9UGI8	TES	Testin	HUMAN				14	16	1523.75	573.322	590.463	4544.51	3938.38	5023.99	2877.98	2277.63	2466.56	0.566969	0.213327	0.219705	0.336459	0.291583	0.371958	0.37758	0.298817	0.323603	0.472274	0.256072	0.271654	1.84431	1.06085	0.090788	0.715345	1.1539	1.27565	0.463562	0.372405	9
sp|O94887|FARP2_HUMAN	O94887	FARP2	FERM, RhoGEF and pleckstrin domain-containing protein 2	HUMAN				6	4	410.102	136.918	331.637	775.121	825.209	807.231	647.274	530.524	579.857	0.466738	0.155826	0.377436	0.321953	0.342757	0.33529	0.36826	0.301836	0.329904	0.417499	0.228831	0.35367	1.82448	1.54555	0.0909319	0.224857	0.939303	0.978214	0.832937	0.926987	9
sp|Q8WYL5|SSH1_HUMAN	Q8WYL5	SSH1	Protein phosphatase Slingshot homolog 1	HUMAN				2	4	71.969	17.442	26.4751	554.96	474.325	525.995	681.594	450.194	422.072	0.621033	0.15051	0.228458	0.356823	0.304977	0.3382	0.438646	0.289726	0.271628	0.529839	0.220118	0.250043	2.40707	1.13595	0.0909677	0.915288	1.17	1.10893	0.403512	0.86206	6
sp|O14628|ZN195_HUMAN	O14628	ZNF195	Zinc finger protein 195	HUMAN				2	0	6.87999	38.6396	90.4357	0	0	0	0	0	0	0.0506048	0.284208	0.665187	NQ	NQ	NQ	NQ	NQ	NQ	0.0506048	0.284208	0.665187	0.178056	2.34049	0.0910814	0.450917	NQ	NQ	NQ	NQ	1
sp|P51531|SMCA2_HUMAN	P51531	SMARCA2	Probable global transcription activator SNF2L2	HUMAN				13	9	643.202	1519.79	1395.66	1706.09	2072.42	1866.57	915.538	1474.5	1395.61	0.180743	0.427069	0.392188	0.302226	0.36712	0.330654	0.241844	0.389497	0.368659	0.211294	0.408283	0.380423	0.517518	0.931763	0.0911616	0.651403	0.823236	0.900672	0.34141	0.802216	7
sp|P40123|CAP2_HUMAN	P40123	CAP2	Adenylyl cyclase-associated protein 2	HUMAN				12	14	2109.48	744.101	692.37	4816.38	3496.06	5813.71	5041.54	4266.15	3976.81	0.594898	0.209845	0.195256	0.340955	0.247488	0.411557	0.379505	0.321137	0.299357	0.487202	0.265491	0.247307	1.8351	0.931507	0.0912075	0.817864	1.37766	1.66293	0.0839376	0.0867204	9
sp|Q5VWG9|TAF3_HUMAN	Q5VWG9	TAF3	Transcription initiation factor TFIID subunit 3	HUMAN				3	0	76.0461	178.871	169.539	0	0	0	0	0	0	0.179162	0.421412	0.399426	NQ	NQ	NQ	NQ	NQ	NQ	0.179162	0.421412	0.399426	0.425146	0.947829	0.0915307	0.422804	NQ	NQ	NQ	NQ	3
sp|O60870|KIN17_HUMAN	O60870	KIN	DNA/RNA-binding protein KIN17	HUMAN				5	8	307.864	739.91	723.191	1473.93	2021.07	1720.08	1636.49	2449.55	2737.88	0.17384	0.417801	0.40836	0.282628	0.387543	0.329829	0.239817	0.358965	0.401218	0.206828	0.388383	0.404789	0.532538	1.04224	0.0919182	0.785346	0.729281	0.851075	0.0919946	0.678005	7
HLA-B	HLA-B	HLA-B		HUMAN				10	19	948.496	531.389	1599.81	3726.26	3001.05	4855.29	2704.38	1465.37	3707	0.307984	0.172546	0.51947	0.321712	0.2591	0.419189	0.343337	0.186037	0.470626	0.325661	0.179292	0.495048	1.81637	2.76113	0.0919954	3.54535e-08	1.24165	1.61787			2
sp|P50750-2|CDK9_HUMAN	P50750-2	CDK9	Isoform 2 of Cyclin-dependent kinase 9	HUMAN				6	5	201.119	581.239	705.197	847.403	1167.99	914.915	756.831	1193.81	1273.52	0.135201	0.390735	0.474064	0.289186	0.39859	0.312225	0.234737	0.370269	0.394994	0.184969	0.380502	0.434529	0.486119	1.14199	0.092064	0.68893	0.725522	0.783323	0.14317	0.464653	3
sp|O43187|IRAK2_HUMAN	O43187	IRAK2	Interleukin-1 receptor-associated kinase-like 2	HUMAN				1	1	0	5.63062	23.8889	153.717	205.969	289.738	216.563	281.083	552.127	0	0.190742	0.809258	0.236697	0.317156	0.446146	0.206295	0.267756	0.525949	0.103147	0.229249	0.667603	0.449936	2.91213	0.0921053	0.00809053	0.746311	1.40671	0.346934	0.508527	1
sp|P49796|RGS3_HUMAN	P49796	RGS3	Regulator of G-protein signaling 3	HUMAN				4	3	107.724	57.0715	357.934	285.407	254.803	865.314	340.973	197.804	1976.85	0.206081	0.10918	0.68474	0.203061	0.181287	0.615652	0.135542	0.0786301	0.785828	0.170811	0.0939049	0.735284	1.81898	7.83009	0.0922392	6.70872e-10	1.12011	3.39602	0.532188	0.00286421	1
sp|P31321|KAP1_HUMAN	P31321	PRKAR1B	cAMP-dependent protein kinase type I-beta regulatory subunit	HUMAN				5	4	311.036	106.863	200.833	746.074	416.607	1121.38	1072.42	910.396	1071	0.502698	0.172713	0.324588	0.326643	0.182397	0.49096	0.351174	0.298117	0.350709	0.426936	0.235415	0.337649	1.81355	1.43427	0.0923982	0.255609	1.79083	2.69171	0.00280415	0.0143537	9
sp|Q5TGL8|PXDC1_HUMAN	Q5TGL8	PXDC1	PX domain-containing protein 1	HUMAN				1	1	26.5736	5.33181	23.43	173.136	185.901	178.019	117.83	85.7682	124.237	0.480228	0.0963546	0.423418	0.32238	0.346148	0.331471	0.359418	0.26162	0.378963	0.419823	0.178987	0.40119	2.34555	2.24145	0.0924357	0.164203	0.931335	0.957599	0.969945	0.931506	8
sp|Q15758|AAAT_HUMAN	Q15758	SLC1A5	Neutral amino acid transporter B(0)	HUMAN				5	5	191.03	117.065	123.732	1986.36	1949.58	1780.69	1448.67	721.584	726.181	0.442378	0.271091	0.286531	0.347471	0.341037	0.311492	0.500156	0.249129	0.250716	0.471267	0.26011	0.268623	1.8118	1.03273	0.0928441	0.996476	1.01887	0.913369	0.959651	0.710337	6
sp|O00560|SDCB1_HUMAN	O00560	SDCBP	Syntenin-1	HUMAN				3	10	306.62	159.089	422.23	1232.36	1568.37	1300.03	1376.65	809.963	1608.97	0.345316	0.179167	0.475517	0.30052	0.382459	0.317021	0.362698	0.213396	0.423906	0.354007	0.196282	0.449711	1.80357	2.29115	0.0928442	0.0028632	0.785759	0.828903	0.225271	0.56916	8
sp|Q9H2D6|TARA_HUMAN	Q9H2D6	TRIOBP	TRIO and F-actin-binding protein	HUMAN				20	19	1835.88	959.549	996.455	3626.82	2644.25	2950.87	4807.81	2797.63	2613.17	0.48416	0.253054	0.262786	0.393282	0.286735	0.319983	0.470496	0.273778	0.255727	0.477328	0.263416	0.259257	1.81207	0.98421	0.0930323	0.939356	1.37159	1.11596	0.152802	0.794633	6
sp|Q99728|BARD1_HUMAN	Q99728	BARD1	BRCA1-associated RING domain protein 1	HUMAN				1	0	4.04264	22.4845	28.2376	0	0	0	0	0	0	0.0738184	0.410565	0.515617	NQ	NQ	NQ	NQ	NQ	NQ	0.0738184	0.410565	0.515617	0.179797	1.25587	0.093065	0.874666	NQ	NQ	NQ	NQ	3
sp|Q99424|ACOX2_HUMAN	Q99424	ACOX2	Peroxisomal acyl-coenzyme A oxidase 2	HUMAN				1	1	16.8793	11.8714	11.502	65.6179	68.5198	52.3494	93.9676	27.7006	35.0322	0.419334	0.294922	0.285744	0.351863	0.367424	0.280713	0.599664	0.176774	0.223562	0.509499	0.235848	0.254653	2.16028	1.07973	0.0931554	0.734903	0.957649	0.764004	0.976381	0.547358	6
sp|Q8IUC4|RHPN2_HUMAN	Q8IUC4	RHPN2	Rhophilin-2	HUMAN				7	3	45.1908	137.21	778.89	257.724	390.298	429.254	303.637	553.054	801.344	0.0470105	0.142735	0.810254	0.239237	0.362301	0.398462	0.183131	0.33356	0.483309	0.115071	0.238148	0.646782	0.48319	2.71588	0.0931938	0.00331774	0.660325	1.09981	0.117804	0.938163	1
sp|Q9Y4E5-4|ZN451_HUMAN	Q9Y4E5-4	ZNF451	Isoform 3 of E3 SUMO-protein ligase ZNF451	HUMAN				1	3	1.86828	1.37123	28.4989	320.051	310.751	1030.09	228.276	85.8901	1043.71	0.0588651	0.0432041	0.897931	0.192699	0.187099	0.620202	0.168113	0.0632534	0.768634	0.113489	0.0532287	0.833282	2.1321	15.6547	0.0932465	4.77057e-12	1.02993	3.31483	0.817866	0.00348644	1
sp|Q9HCG7|GBA2_HUMAN	Q9HCG7	GBA2	Non-lysosomal glucosylceramidase	HUMAN				1	0	78.1647	183.119	141.581	0	0	0	0	0	0	0.194022	0.454542	0.351436	NQ	NQ	NQ	NQ	NQ	NQ	0.194022	0.454542	0.351436	0.426852	0.773165	0.0932963	0.125715	NQ	NQ	NQ	NQ	3
sp|Q969G5|PRDBP_HUMAN	Q969G5	PRKCDBP	Protein kinase C delta-binding protein	HUMAN				23	17	4070.36	2242.91	2336.53	3547.5	3512.86	3415.42	3461.22	1883.81	2031.43	0.470573	0.259302	0.270125	0.338638	0.335332	0.32603	0.469225	0.255381	0.275394	0.469899	0.257342	0.272759	1.82597	1.05991	0.0933465	0.462273	1.00986	0.972263	1	0.959324	6
sp|P63313|TYB10_HUMAN	P63313	TMSB10	Thymosin beta-10	HUMAN				2	3	2155.22	878.329	824.56	610.872	386.56	1030.08	1477.37	1042.06	922.264	0.55862	0.227658	0.213722	0.301292	0.190657	0.508051	0.429257	0.302775	0.267968	0.493939	0.265217	0.240845	1.8624	0.908106	0.0933503	0.536313	1.58028	2.66474	0.015917	0.0154103	6
sp|Q8IYB8|SUV3_HUMAN	Q8IYB8	SUPV3L1	ATP-dependent RNA helicase SUPV3L1, mitochondrial	HUMAN				9	10	216.425	613.405	529.347	1345.59	1694.3	1335.18	1083.24	1566.33	1565.11	0.159232	0.451306	0.389462	0.307558	0.387262	0.30518	0.257016	0.371637	0.371347	0.208124	0.411472	0.380405	0.505804	0.924498	0.0933521	0.539942	0.794188	0.788046	0.241686	0.484414	7
sp|Q9NXN4|GDAP2_HUMAN	Q9NXN4	GDAP2	Ganglioside-induced differentiation-associated protein 2	HUMAN				8	6	315.282	622.645	698.662	1355.42	1432.59	1752.38	1078.34	2026.3	2064.54	0.192646	0.380453	0.426901	0.298526	0.315521	0.385954	0.20861	0.391997	0.399393	0.200628	0.386225	0.413147	0.519458	1.06971	0.0935281	0.758556	0.946136	1.22323	0.865333	0.472078	7
sp|Q5T1V6|DDX59_HUMAN	Q5T1V6	DDX59	Probable ATP-dependent RNA helicase DDX59	HUMAN				1	2	3.22647	15.8244	16.0815	273.454	315.717	293.94	433.287	506.35	502.015	0.0918377	0.450422	0.457741	0.309649	0.357505	0.332846	0.300549	0.351229	0.348222	0.196193	0.400825	0.402981	0.489474	1.00538	0.0935712	0.633807	0.866137	0.931024	0.763683	0.861267	7
sp|Q8N8J7|CD032_HUMAN	Q8N8J7	C4orf32	Uncharacterized protein C4orf32	HUMAN				0	1	0	0	0	221.115	324.136	229.685	170.407	377.421	345.028	NQ	NQ	NQ	0.285333	0.418274	0.296393	0.190856	0.422712	0.386432	0.190856	0.422712	0.386432	0.451503	0.914173	0.093691	0.422211	0.682167	0.708608	0.185401	0.458031	3
sp|Q9NZN4|EHD2_HUMAN	Q9NZN4	EHD2	EH domain-containing protein 2	HUMAN				55	37	6284.84	2255.85	2528.2	11213	8668.39	11770.2	15775.5	7506.12	7770.51	0.567793	0.203801	0.228406	0.354263	0.273869	0.371868	0.508033	0.241726	0.250241	0.537913	0.222764	0.239323	2.41472	1.07434	0.0937045	0.288198	1.29355	1.35783	0.169285	0.206086	6
sp|P52292|IMA1_HUMAN	P52292	KPNA2	Importin subunit alpha-1	HUMAN				9	16	132.401	773.922	942.076	1193.48	1784.14	1487.5	3209.34	3543.08	2951.41	0.0716303	0.418698	0.509671	0.267289	0.399573	0.333138	0.330729	0.365122	0.304149	0.20118	0.39191	0.40691	0.513331	1.03827	0.0940456	0.720431	0.668938	0.833737	0.0291872	0.634757	7
sp|O43314|VIP2_HUMAN	O43314	PPIP5K2	Inositol hexakisphosphate and diphosphoinositol-pentakisphosphate kinase 2	HUMAN				6	6	256.812	101.151	152.927	973.361	861.559	1172.52	1481.38	1129.17	1131.58	0.502675	0.19799	0.299335	0.323651	0.286476	0.389874	0.395866	0.301745	0.30239	0.44927	0.249868	0.300862	1.79803	1.20409	0.0941761	0.550751	1.12977	1.36093	0.519312	0.466016	9
sp|Q2KHR2|RFX7_HUMAN	Q2KHR2	RFX7	DNA-binding protein RFX7	HUMAN				1	0	2.74347	15.1764	22.7502	0	0	0	0	0	0	0.0674569	0.37316	0.559383	NQ	NQ	NQ	NQ	NQ	NQ	0.0674569	0.37316	0.559383	0.180772	1.49904	0.0941819	0.881234	NQ	NQ	NQ	NQ	2
sp|O43716|GATC_HUMAN	O43716	GATC	Glutamyl-tRNA(Gln) amidotransferase subunit C, mitochondrial	HUMAN				4	3	106.947	301.729	190.919	899.351	1239.41	412.714	469.955	768.694	584.802	0.178365	0.503222	0.318413	0.352483	0.485761	0.161755	0.257728	0.42156	0.320712	0.218047	0.462391	0.319562	0.471563	0.691109	0.0943318	0.0239652	0.725631	0.332994	0.172999	0.00406331	3
sp|Q15772|SPEG_HUMAN	Q15772	SPEG	Striated muscle preferentially expressed protein kinase	HUMAN				3	0	71.8596	25.4085	33.9944	0	0	0	0	0	0	0.54745	0.19357	0.25898	NQ	NQ	NQ	NQ	NQ	NQ	0.54745	0.19357	0.25898	2.82817	1.33791	0.0943801	0.99323	NQ	NQ	NQ	NQ	6
sp|P14384|CBPM_HUMAN	P14384	CPM	Carboxypeptidase M	HUMAN				4	3	130.339	76.2411	65.862	402.725	426.672	448.321	1248.71	503.296	476.56	0.478409	0.279844	0.241747	0.315191	0.333933	0.350876	0.56032	0.225838	0.213842	0.519365	0.252841	0.227794	2.05412	0.900939	0.09452	0.428605	0.943876	1.05074	0.93632	0.972015	6
sp|Q9C0A6|SETD5_HUMAN	Q9C0A6	SETD5	SET domain-containing protein 5	HUMAN				1	1	48.4474	16.4996	17.3929	87.0494	98.382	122.297	63.8245	43.7361	84.665	0.588383	0.200384	0.211233	0.282878	0.319704	0.397418	0.332029	0.227525	0.440446	0.460206	0.213954	0.325839	2.15095	1.52294	0.094764	0.597965	0.884811	1.24308	0.834661	0.681354	6
sp|Q86WP2-2|GPBP1_HUMAN	Q86WP2-2	GPBP1	Isoform 2 of Vasculin	HUMAN				2	1	5.05682	39.4756	60.0562	73.8191	82.8554	88.5125	74.6188	100.299	104.507	0.0483496	0.377437	0.574214	0.301073	0.337927	0.361	0.267044	0.358949	0.374007	0.157697	0.368193	0.474111	0.4283	1.28767	0.0948093	0.856739	0.890939	1.06828	0.830704	0.994623	3
sp|Q96QC0|PP1RA_HUMAN	Q96QC0	PPP1R10	Serine/threonine-protein phosphatase 1 regulatory subunit 10	HUMAN				18	16	816.02	2109.07	1972.5	2191.46	3306.49	2256.43	1634.73	2449.52	2774.9	0.166616	0.430634	0.402749	0.28261	0.426403	0.290988	0.238328	0.357118	0.404554	0.202472	0.393876	0.403652	0.514051	1.02482	0.0949415	0.77247	0.662776	0.682425	0.00772247	0.163044	7
sp|P22681|CBL_HUMAN	P22681	CBL	E3 ubiquitin-protein ligase CBL	HUMAN				3	7	237.555	94.9662	122.018	1462.83	1865	1072.53	1559.7	1230.2	1590.28	0.522628	0.208929	0.268444	0.332434	0.423828	0.243737	0.356081	0.280857	0.363063	0.439354	0.244893	0.315753	1.79407	1.28935	0.095143	0.395142	0.784361	0.575085	0.225271	0.131287	9
sp|Q15119|PDK2_HUMAN	Q15119	PDK2	[Pyruvate dehydrogenase (acetyl-transferring)] kinase isozyme 2, mitochondrial	HUMAN				3	2	136.381	351.013	188.465	378.611	312.056	286.422	225.336	369.788	226.435	0.201789	0.519358	0.278852	0.387489	0.319373	0.293138	0.274279	0.450105	0.275616	0.238034	0.484732	0.277234	0.491064	0.571933	0.095329	0.00255463	1.21328	0.917855	0.317311	0.838066	5
sp|P12109|CO6A1_HUMAN	P12109	COL6A1	Collagen alpha-1(VI) chain	HUMAN				77	32	6541.3	3449.85	3229.13	13319.5	12159.7	9525.48	7157.26	2339.45	2090.19	0.494793	0.260952	0.244256	0.380506	0.347374	0.27212	0.617703	0.201905	0.180392	0.556248	0.231428	0.212324	2.40354	0.917451	0.0953316	0.763871	1.09538	0.783363	0.703881	0.308275	6
sp|P62873|GBB1_HUMAN	P62873	GNB1	Guanine nucleotide-binding protein G(I)/G(S)/G(T) subunit beta-1	HUMAN				2	8	140.583	67.9795	91.8292	2069.76	2118	1577.23	1377.62	869.469	893.492	0.468	0.226303	0.305698	0.359022	0.367391	0.273587	0.438652	0.276849	0.284499	0.453326	0.251576	0.295098	1.80194	1.173	0.095395	0.657394	0.977222	0.744676	0.864979	0.311768	9
sp|Q16543|CDC37_HUMAN	Q16543	CDC37	Hsp90 co-chaperone Cdc37	HUMAN				12	16	2002.05	791.764	1159.46	2874.35	2071.05	3585.94	5443.29	4124.06	4821.67	0.506428	0.200281	0.293291	0.336917	0.242758	0.420325	0.378295	0.286611	0.335094	0.442361	0.243446	0.314193	1.81708	1.29061	0.0954807	0.0331092	1.38787	1.73146	0.135062	0.111284	9
sp|O15211|RGL2_HUMAN	O15211	RGL2	Ral guanine nucleotide dissociation stimulator-like 2	HUMAN				1	2	18.8845	8.25609	12.0695	252.15	295.095	181.003	208.705	88.4533	115.946	0.481623	0.21056	0.307817	0.346242	0.405212	0.248545	0.505211	0.214119	0.28067	0.493417	0.212339	0.294243	2.32372	1.38572	0.0956321	0.733256	0.854471	0.613371	0.691971	0.284499	6
sp|O00470-2|MEIS1_HUMAN	O00470-2	MEIS1	Isoform 2 of Homeobox protein Meis1	HUMAN				2	1	66.4142	20.1514	36.6003	88.7416	86.7592	92.556	60.1889	42.3212	60.1709	0.539225	0.163612	0.297162	0.331055	0.32366	0.345285	0.369981	0.260148	0.36987	0.454603	0.21188	0.333516	2.14557	1.57408	0.095706	0.548619	1.02285	1.06682	0.830976	0.996759	9
sp|P47712|PA24A_HUMAN	P47712	PLA2G4A	Cytosolic phospholipase A2	HUMAN				3	6	23.4917	85.0494	100.202	932.7	858.716	886.526	1026.07	1415.56	1403.05	0.112539	0.407435	0.480026	0.34829	0.320663	0.331047	0.26688	0.368187	0.364933	0.18971	0.387811	0.422479	0.48918	1.08939	0.0958124	0.821608	1.08616	1.03239	0.612574	0.960709	7
sp|P08603|CFAH_HUMAN	P08603	CFH	Complement factor H	HUMAN				0	1	0	0	0	138.116	167.911	77.3197	201.662	86.9351	92.0084	NQ	NQ	NQ	0.36029	0.438014	0.201696	0.529845	0.228413	0.241743	0.529845	0.228413	0.241743	2.31968	1.05836	0.0962365	0.684422	0.822554	0.46048	0.646337	0.195778	6
sp|P62158|CALM_HUMAN	P62158	CALM1	Calmodulin	HUMAN				23	22	3269.69	1432.07	1437.82	2667.52	2185.68	3828.95	3696.87	2598.85	2981.9	0.532559	0.233252	0.234189	0.307242	0.251744	0.441014	0.398472	0.28012	0.321408	0.465516	0.256686	0.277799	1.81356	1.08225	0.0963394	0.377275	1.22045	1.75184	0.37663	0.103539	9
sp|Q92551|IP6K1_HUMAN	Q92551	IP6K1	Inositol hexakisphosphate kinase 1	HUMAN				4	4	45.4021	105.599	152.618	364.886	402.579	560.473	306.508	544.033	740.499	0.149537	0.3478	0.502664	0.274776	0.303161	0.422062	0.192647	0.341935	0.465418	0.171092	0.344868	0.484041	0.496108	1.40356	0.0963711	0.4974	0.906371	1.39221	0.814004	0.48895	2
sp|Q9H4B7|TBB1_HUMAN	Q9H4B7	TUBB1	Tubulin beta-1 chain	HUMAN				22	22	2798.62	1198.11	1161.65	2877.34	3179.39	2429.19	4006.87	2866.66	2911.62	0.542539	0.232264	0.225197	0.339072	0.374666	0.286261	0.409485	0.29296	0.297555	0.476012	0.262612	0.261376	1.8126	0.995292	0.0965743	0.772358	0.904998	0.764043	0.50614	0.314053	9
sp|Q8N543|OGFD1_HUMAN	Q8N543	OGFOD1	Prolyl 3-hydroxylase OGFOD1	HUMAN				9	11	418.873	1145.76	1285.05	1119.73	1151.16	1109.93	1182.62	1679.17	2008.25	0.146989	0.402066	0.450944	0.331201	0.340498	0.328301	0.242836	0.344796	0.412368	0.194913	0.373431	0.431656	0.521952	1.15592	0.0966281	0.511722	0.972696	0.96418	0.926718	0.85012	7
sp|P49366|DHYS_HUMAN	P49366	DHPS	Deoxyhypusine synthase	HUMAN				6	4	151.967	452.086	650.98	302.139	291.698	414.538	803.487	1226.08	1627.49	0.121086	0.360218	0.518696	0.29963	0.289275	0.411095	0.219708	0.335264	0.445028	0.170397	0.347741	0.481862	0.490012	1.38569	0.0968475	0.263776	1.0358	1.42112	0.712342	0.522455	2
sp|Q86X10|RLGPB_HUMAN	Q86X10	RALGAPB	Ral GTPase-activating protein subunit beta	HUMAN				5	2	175.746	389.329	362.921	389.057	412.28	491.51	416.772	799.513	687.522	0.189382	0.419537	0.39108	0.300931	0.318893	0.380176	0.218915	0.419955	0.36113	0.204149	0.419746	0.376105	0.486362	0.896031	0.0969596	0.45766	0.943672	1.19217	0.93632	0.773542	3
sp|Q9NRN5|OLFL3_HUMAN	Q9NRN5	OLFML3	Olfactomedin-like protein 3	HUMAN				2	5	87.9649	49.1128	30.6022	2266.06	6253.31	1269.54	1033.75	437.393	451.434	0.5246	0.292896	0.182504	0.231493	0.638816	0.129692	0.537689	0.227504	0.234807	0.531145	0.2602	0.208655	2.04129	0.801904	0.097002	0.151147	0.362378	0.203019	9.80925e-11	2.69207e-08	6
sp|Q8IWA4|MFN1_HUMAN	Q8IWA4	MFN1	Mitofusin-1	HUMAN				14	16	525.677	1456.57	1327.29	3182.53	3419.98	3234.4	2529.04	3644.21	3354.39	0.158837	0.440114	0.401049	0.323529	0.347668	0.328803	0.265443	0.382489	0.352069	0.21214	0.411301	0.376559	0.515777	0.915532	0.0971124	0.673361	0.93057	0.945738	0.623872	0.784281	7
sp|P55001|MFAP2_HUMAN	P55001	MFAP2	Microfibrillar-associated protein 2	HUMAN				3	2	480.392	199.492	181.539	174.193	262.879	134.352	86.4579	42.4227	36.671	0.557673	0.231584	0.210743	0.30484	0.460043	0.235117	0.522241	0.256251	0.221508	0.539957	0.243918	0.216125	2.21369	0.886059	0.0971162	0.354863	0.662635	0.511077	0.155661	0.140638	6
sp|Q9Y5P8|P2R3B_HUMAN	Q9Y5P8	PPP2R3B	Serine/threonine-protein phosphatase 2A regulatory subunit B'' subunit beta	HUMAN				1	0	62.7211	145.684	307.315	0	0	0	0	0	0	0.121618	0.282487	0.595895	NQ	NQ	NQ	NQ	NQ	NQ	0.121618	0.282487	0.595895	0.430528	2.10946	0.0971669	0.208199	NQ	NQ	NQ	NQ	1
sp|Q96GM8|TOE1_HUMAN	Q96GM8	TOE1	Target of EGR1 protein 1	HUMAN				2	3	39.7362	99.2405	76.6053	400.113	440.148	371.829	434.109	718.922	577.646	0.18432	0.460338	0.355342	0.330102	0.363131	0.306767	0.250832	0.415399	0.333769	0.217576	0.437869	0.344555	0.496898	0.786892	0.0972201	0.11763	0.909042	0.844783	0.814004	0.604989	3
sp|Q7Z6E9|RBBP6_HUMAN	Q7Z6E9	RBBP6	E3 ubiquitin-protein ligase RBBP6	HUMAN				22	11	550.249	1312.06	1221.75	2362.29	2715.76	3256.8	1915.26	3072.59	3052.56	0.178417	0.425432	0.39615	0.283423	0.325832	0.390745	0.238204	0.382143	0.379652	0.208311	0.403788	0.387901	0.515892	0.960656	0.0972575	0.943199	0.869846	1.19923	0.344473	0.63226	7
sp|Q9BQ24-2|ZFY21_HUMAN	Q9BQ24-2	ZFYVE21	Isoform 2 of Zinc finger FYVE domain-containing protein 21	HUMAN				2	1	265.664	126.81	146.445	801.72	531.927	927.875	862.462	561.186	663.753	0.492958	0.235304	0.271738	0.354505	0.235207	0.410288	0.413175	0.268845	0.317981	0.453066	0.252074	0.294859	1.79735	1.16973	0.0975673	0.717185	1.5072	1.74437	0.0290597	0.179839	9
sp|P20742|PZP_HUMAN	P20742	PZP	Pregnancy zone protein	HUMAN				2	5	97.6651	36.8611	72.9805	924.513	1017.69	1582.21	2484.55	1846.02	2083.63	0.47066	0.177638	0.351702	0.262317	0.288754	0.448928	0.387351	0.287802	0.324846	0.429006	0.23272	0.338274	1.84344	1.45357	0.0978228	0.0915742	0.908445	1.55471	0.688871	0.277742	9
sp|Q9UID6|ZN639_HUMAN	Q9UID6	ZNF639	Zinc finger protein 639	HUMAN				1	0	20.778	64.6951	56.9241	0	0	0	0	0	0	0.145916	0.454328	0.399756	NQ	NQ	NQ	NQ	NQ	NQ	0.145916	0.454328	0.399756	0.321169	0.879883	0.0978753	0.313964	NQ	NQ	NQ	NQ	3
sp|Q9NQS3|NECT3_HUMAN	Q9NQS3	NECTIN3	Nectin-3	HUMAN				6	2	264.911	160.936	158.885	216.539	217.62	299.12	575.878	166.217	195.689	0.453047	0.275231	0.271723	0.295302	0.296777	0.407921	0.614084	0.177245	0.208672	0.533565	0.226238	0.240197	2.35843	1.0617	0.0981062	0.892653	0.995031	1.3745	0.828504	0.537341	6
sp|Q10588|BST1_HUMAN	Q10588	BST1	ADP-ribosyl cyclase/cyclic ADP-ribose hydrolase 2	HUMAN				5	5	361.002	216.837	233.442	1636.3	1682.78	1365.31	1330.98	692.979	611.338	0.444978	0.267277	0.287745	0.349309	0.359232	0.291459	0.505059	0.26296	0.231981	0.475018	0.265119	0.259863	1.79172	0.980175	0.0981167	0.788433	0.972379	0.81134	1	0.579425	6
sp|P02795|MT2_HUMAN	P02795	MT2A	Metallothionein-2	HUMAN				3	5	548.697	144.864	110.995	326.575	136.654	147.493	1748.98	1834.24	1208.34	0.681987	0.180054	0.137958	0.534736	0.223759	0.241506	0.365013	0.382806	0.25218	0.5235	0.28143	0.195069	1.86014	0.693135	0.098231	0.0155223	2.38979	1.07931	0.000578175	0.877261	6
sp|Q9BQG0-2|MBB1A_HUMAN	Q9BQG0-2	MYBBP1A	Isoform 2 of Myb-binding protein 1A	HUMAN				25	23	2255.92	4561.21	4184.3	3930.76	4478.58	3303.73	3836.35	6230.42	5211.65	0.205057	0.414602	0.380341	0.335587	0.382357	0.282055	0.251096	0.407792	0.341112	0.228077	0.411197	0.360727	0.554665	0.87726	0.0982882	0.46569	0.87768	0.737675	0.317311	0.284727	5
sp|Q9P246-2|STIM2_HUMAN	Q9P246-2	STIM2	Isoform 2 of Stromal interaction molecule 2	HUMAN				3	2	75.7666	239.923	228.317	202.26	274.505	146.7	106.665	174.009	161.338	0.139275	0.441029	0.419695	0.324413	0.440289	0.235298	0.241316	0.393676	0.365008	0.190296	0.417352	0.392352	0.455959	0.940097	0.0982883	0.488415	0.736818	0.534416	0.317311	0.169209	3
sp|Q8WV92|MITD1_HUMAN	Q8WV92	MITD1	MIT domain-containing protein 1	HUMAN				1	1	2.05876	14.9688	30.2449	75.3818	72.205	112.635	143.934	202.499	223.946	0.043551	0.31665	0.639799	0.289683	0.277475	0.432842	0.252348	0.355026	0.392626	0.14795	0.335838	0.516212	0.440539	1.53709	0.0983873	0.441929	1.044	1.55993	0.781594	0.455088	2
sp|O15525|MAFG_HUMAN	O15525	MAFG	Transcription factor MafG	HUMAN				3	3	15.9537	38.2489	72.3982	176.544	415.287	348.226	202.392	360.31	488.229	0.126016	0.302122	0.571862	0.187801	0.441768	0.370431	0.192584	0.342848	0.464568	0.1593	0.322485	0.518215	0.493976	1.60694	0.0986017	0.341572	0.425113	0.838519	0.00103612	0.694875	2
sp|Q5HYW2|NHSL2_HUMAN	Q5HYW2	NHSL2	NHS-like protein 2	HUMAN				2	0	59.9818	21.552	24.4418	0	0	0	0	0	0	0.565997	0.203368	0.230636	NQ	NQ	NQ	NQ	NQ	NQ	0.565997	0.203368	0.230636	2.78312	1.13408	0.0990108	0.690399	NQ	NQ	NQ	NQ	6
sp|Q9Y6Q2-3|STON1_HUMAN	Q9Y6Q2-3	STON1	Isoform 3 of Stonin-1	HUMAN				6	6	420.501	178.765	189.164	961.934	930.716	1137.2	1543.2	1147.51	1133.21	0.53334	0.226736	0.239925	0.317485	0.307182	0.375333	0.403565	0.300088	0.296348	0.468452	0.263412	0.268136	1.7784	1.01794	0.0990617	0.968981	1.03354	1.22186	0.836887	0.659684	9
sp|Q9Y5Q0|FADS3_HUMAN	Q9Y5Q0	FADS3	Fatty acid desaturase 3	HUMAN				7	7	1019.03	679.037	670.973	1226.98	1194.94	1468.27	2002.11	864.001	1034.64	0.430144	0.28663	0.283226	0.315404	0.307167	0.377429	0.513263	0.221496	0.265241	0.471704	0.254063	0.274233	1.85664	1.07939	0.0990797	0.796475	1.02682	1.22874	0.826451	0.632749	9
sp|Q15404|RSU1_HUMAN	Q15404	RSU1	Ras suppressor protein 1	HUMAN				17	9	2090.67	787.229	848.133	1543.87	1140.58	1769.75	2061.83	1658.99	1515.36	0.561099	0.211278	0.227623	0.34661	0.256068	0.397322	0.393766	0.316831	0.289402	0.477433	0.264055	0.258513	1.80808	0.979013	0.099156	0.93903	1.35358	1.55162	0.0914626	0.260419	9
sp|Q08357|S20A2_HUMAN	Q08357	SLC20A2	Sodium-dependent phosphate transporter 2	HUMAN				6	3	664.441	342.629	490.336	535.055	740.215	488.857	239.587	112.826	159.584	0.443728	0.228815	0.327457	0.303297	0.419593	0.27711	0.467946	0.220365	0.311689	0.455837	0.22459	0.319573	2.02964	1.42292	0.0993168	0.34226	0.722837	0.660425	0.241033	0.323975	9
sp|Q9HCK4-3|ROBO2_HUMAN	Q9HCK4-3	ROBO2	Isoform 3 of Roundabout homolog 2	HUMAN				0	4	0	0	0	2903.43	2699.17	2480.97	1980.29	1114.25	1091.01	NQ	NQ	NQ	0.359177	0.333908	0.306915	0.473126	0.266214	0.26066	0.473126	0.266214	0.26066	1.77724	0.979136	0.0993603	0.799718	1.07568	0.919162	0.769221	0.710134	6
sp|Q8IWA5-2|CTL2_HUMAN	Q8IWA5-2	SLC44A2	Isoform 2 of Choline transporter-like protein 2	HUMAN				6	4	851.892	596.993	620.551	1485.7	1301.14	1441.58	1383.04	628.23	633.074	0.411654	0.288481	0.299865	0.351361	0.307712	0.340927	0.523018	0.237575	0.239407	0.467336	0.263028	0.269636	1.77675	1.02512	0.0994845	1	1.14185	1.10794	0.454707	0.8488	9
sp|Q13206|DDX10_HUMAN	Q13206	DDX10	Probable ATP-dependent RNA helicase DDX10	HUMAN				14	14	256.33	689.624	685.253	2118.11	3087.05	1641.03	1764.51	2396.1	2600.03	0.157141	0.422769	0.42009	0.309385	0.450915	0.2397	0.260998	0.354419	0.384583	0.209069	0.388594	0.402336	0.538015	1.03536	0.0995665	0.812029	0.686127	0.531585	0.0269125	0.0386158	7
sp|P56182|RRP1_HUMAN	P56182	RRP1	Ribosomal RNA processing protein 1 homolog A	HUMAN				10	3	704.829	1358.03	1323.52	756.247	756.672	995.559	669.112	1261.9	1536.2	0.208136	0.401027	0.390837	0.301476	0.301646	0.396878	0.192983	0.363953	0.443065	0.200559	0.38249	0.416951	0.524352	1.0901	0.0996748	0.69481	0.999438	1.31571	0.956944	0.484793	7
sp|P15090|FABP4_HUMAN	P15090	FABP4	Fatty acid-binding protein, adipocyte	HUMAN				0	2	0	0	0	65.9038	100.269	80.3385	423.023	192.376	248.707	NQ	NQ	NQ	0.267346	0.406753	0.325902	0.48955	0.22263	0.28782	0.48955	0.22263	0.28782	2.19893	1.29282	0.0996977	0.69332	0.657269	0.801228	0.220409	0.606241	6
sp|Q4LDE5|SVEP1_HUMAN	Q4LDE5	SVEP1	Sushi, von Willebrand factor type A, EGF and pentraxin domain-containing protein 1	HUMAN				2	6	48.5833	21.1374	19.8238	697.466	1369.74	907.672	962.813	401.04	459.441	0.542561	0.236054	0.221385	0.234452	0.460435	0.305113	0.528062	0.219954	0.251984	0.535311	0.228004	0.236685	2.34781	1.03807	0.0997421	0.808467	0.509197	0.662661	0.00187197	0.242864	6
sp|Q9H2H9|S38A1_HUMAN	Q9H2H9	SLC38A1	Sodium-coupled neutral amino acid transporter 1	HUMAN				5	2	570.208	680.13	634.123	219.208	544.462	280.878	127.741	529.107	379.858	0.302584	0.360915	0.336501	0.209859	0.521242	0.268899	0.123218	0.510373	0.366409	0.212901	0.435644	0.351455	0.488704	0.806747	0.0998007	0.204328	0.402614	0.515882	0.000267263	0.108007	5
sp|Q6ZUT6|CO052_HUMAN	Q6ZUT6	C15orf52	Uncharacterized protein C15orf52	HUMAN				2	0	101.611	47.8772	53.7205	0	0	0	0	0	0	0.500034	0.235606	0.264361	NQ	NQ	NQ	NQ	NQ	NQ	0.500034	0.235606	0.264361	2.12233	1.12205	0.0998839	0.83125	NQ	NQ	NQ	NQ	6
sp|P49321|NASP_HUMAN	P49321	NASP	Nuclear autoantigenic sperm protein	HUMAN				29	37	1320.03	3016.93	2630.66	5751.92	5585.77	6106.59	6654.17	9732.85	7802.2	0.189452	0.432993	0.377555	0.329731	0.320207	0.350063	0.275088	0.402363	0.322549	0.23227	0.417678	0.350052	0.556098	0.838091	0.099942	0.243188	1.02974	1.09324	1	0.693411	5
sp|Q99836-6|MYD88_HUMAN	Q99836-6	MYD88	Isoform 6 of Myeloid differentiation primary response protein MyD88	HUMAN				4	2	327.483	123.027	371.985	451.4	334.874	1030.77	780.738	584.483	655.937	0.398158	0.149577	0.452264	0.248426	0.184296	0.567278	0.386283	0.289182	0.324535	0.39222	0.21938	0.3884	1.78786	1.77044	0.100002	0.103331	1.34797	3.07808	0.104889	0.00526109	8
sp|Q9H299|SH3L3_HUMAN	Q9H299	SH3BGRL3	SH3 domain-binding glutamic acid-rich-like protein 3	HUMAN				7	4	1063.3	350.971	338.923	129.39	111.004	167.839	172.873	137.957	218.344	0.606493	0.200189	0.193318	0.316951	0.271913	0.411136	0.326684	0.260703	0.412613	0.466589	0.230446	0.302965	2.02472	1.31469	0.100311	0.477489	1.16563	1.51201	0.436969	0.460195	6
sp|Q9Y4K4|M4K5_HUMAN	Q9Y4K4	MAP4K5	Mitogen-activated protein kinase kinase kinase kinase 5	HUMAN				11	8	1113.67	476.112	659.308	1048.34	905.319	1297.46	1309	886.113	988.762	0.495164	0.211691	0.293144	0.322455	0.278463	0.399082	0.411133	0.278313	0.310553	0.453149	0.245002	0.301849	1.84957	1.23203	0.100817	0.393017	1.15798	1.43316	0.412728	0.385705	9
sp|P12110-2|CO6A2_HUMAN	P12110-2	COL6A2	Isoform 2C2A of Collagen alpha-2(VI) chain	HUMAN				2	0	54.7426	19.7912	43.1246	0	0	0	0	0	0	0.465267	0.168209	0.366524	NQ	NQ	NQ	NQ	NQ	NQ	0.465267	0.168209	0.366524	2.76601	2.17899	0.100837	0.511262	NQ	NQ	NQ	NQ	6
sp|Q9Y221|NIP7_HUMAN	Q9Y221	NIP7	60S ribosome subunit biogenesis protein NIP7 homolog	HUMAN				4	4	267.768	625.594	624.118	797.265	851.099	703.83	587.946	1040.35	1157.99	0.176456	0.412259	0.411286	0.338945	0.361832	0.299223	0.211014	0.373382	0.415604	0.193735	0.39282	0.413445	0.49319	1.0525	0.100869	0.922137	0.936748	0.826966	0.801096	0.599447	3
sp|Q9HB09|B2L12_HUMAN	Q9HB09	BCL2L12	Bcl-2-like protein 12	HUMAN				0	3	0	0	0	314.972	416.098	336.931	427.856	195.19	285.583	NQ	NQ	NQ	0.294917	0.389605	0.315478	0.470881	0.214818	0.314301	0.470881	0.214818	0.314301	2.192	1.4631	0.100936	0.460641	0.756965	0.809738	0.317311	0.541283	6
sp|P21333-2|FLNA_HUMAN	P21333-2	FLNA	Isoform 2 of Filamin-A	HUMAN				446	436	96002.4	33138.6	34593.6	111096	90864.2	106467	91937.3	47359.9	48296.8	0.58633	0.202392	0.211278	0.360201	0.294605	0.345194	0.490086	0.252459	0.257454	0.538208	0.227426	0.234366	2.36652	1.03052	0.100938	0.476183	1.22266	1.17172	0.317311	0.501229	6
sp|Q9H8X2|IPPK_HUMAN	Q9H8X2	IPPK	Inositol-pentakisphosphate 2-kinase	HUMAN				1	0	3.37544	18.0857	61.8799	0	0	0	0	0	0	0.0405015	0.217008	0.74249	NQ	NQ	NQ	NQ	NQ	NQ	0.0405015	0.217008	0.74249	0.186636	3.42149	0.100996	0.204419	NQ	NQ	NQ	NQ	1
sp|Q5TFE4|NT5D1_HUMAN	Q5TFE4	NT5DC1	5'-nucleotidase domain-containing protein 1	HUMAN				10	5	583.612	1375.99	933.436	559.203	678.085	543.746	947.692	1475.21	1161.45	0.201729	0.475622	0.322649	0.313977	0.380726	0.305298	0.264397	0.411569	0.324034	0.233063	0.443595	0.323341	0.525396	0.728911	0.101019	0.0411305	0.82468	0.801884	0.502996	0.526262	5
sp|Q9P287|BCCIP_HUMAN	Q9P287	BCCIP	BRCA2 and CDKN1A-interacting protein	HUMAN				8	13	251.198	621.727	572.212	1756.76	2023.28	1601.14	2319.44	3358.98	3082.56	0.173823	0.43022	0.395957	0.326464	0.375992	0.297544	0.264746	0.383402	0.351851	0.219285	0.406811	0.373904	0.539033	0.91911	0.101033	0.588075	0.868274	0.791359	0.515069	0.53083	7
sp|P16383|GCFC2_HUMAN	P16383	GCFC2	GC-rich sequence DNA-binding factor 2	HUMAN				3	2	97.6787	242.122	174.255	445.227	621.464	290.682	266.578	431.58	405.126	0.190016	0.471003	0.338981	0.328006	0.457843	0.214151	0.241622	0.391178	0.3672	0.215819	0.431091	0.35309	0.500635	0.819063	0.101298	0.169589	0.716417	0.467738	0.219366	0.0811427	3
sp|P54652|HSP72_HUMAN	P54652	HSPA2	Heat shock-related 70 kDa protein 2	HUMAN				18	27	994.159	578.478	880.565	7176.16	6807.17	8646.69	7317.28	3928.41	4217.51	0.40525	0.235805	0.358945	0.317108	0.300803	0.382089	0.473206	0.254049	0.272745	0.439228	0.244927	0.315845	1.7933	1.28955	0.101436	0.0335913	1.05421	1.27023	0.9013	0.318932	9
sp|Q68CQ7|GL8D1_HUMAN	Q68CQ7	GLT8D1	Glycosyltransferase 8 domain-containing protein 1	HUMAN				5	7	130.176	96.0934	73.8898	3412.3	2158.56	2338.26	3413.41	1337.87	1227.03	0.433691	0.320141	0.246168	0.431439	0.27292	0.295641	0.570965	0.223787	0.205248	0.502328	0.271964	0.225708	1.84704	0.829918	0.101447	0.197048	1.58082	1.08325	0.0339161	0.864941	6
sp|Q53GL0|PKHO1_HUMAN	Q53GL0	PLEKHO1	Pleckstrin homology domain-containing family O member 1	HUMAN				0	1	0	0	0	479.239	328.06	471.697	390.333	178.345	326.176	NQ	NQ	NQ	0.374699	0.256498	0.368802	0.436198	0.1993	0.364502	0.436198	0.1993	0.364502	2.18865	1.82891	0.101541	0.174723	1.46083	1.43783	0.0595971	0.437734	9
sp|P08582|TRFM_HUMAN	P08582	MELTF	Melanotransferrin	HUMAN				3	0	708.852	340.051	381.632	0	0	0	0	0	0	0.495515	0.237709	0.266776	NQ	NQ	NQ	NQ	NQ	NQ	0.495515	0.237709	0.266776	2.08455	1.12228	0.102135	0.991189	NQ	NQ	NQ	NQ	6
sp|Q8TCG1|CIP2A_HUMAN	Q8TCG1	KIAA1524	Protein CIP2A	HUMAN				6	5	167.488	150.363	509.12	871.495	724.981	1086.37	2322.12	955.017	959.769	0.202532	0.181824	0.615644	0.32484	0.270228	0.404932	0.54807	0.225404	0.226526	0.375301	0.203614	0.421085	1.8432	2.06805	0.102409	0.00142713	1.20209	1.49848	0.286885	0.295135	6
sp|P24821|TENA_HUMAN	P24821	TNC	Tenascin	HUMAN				72	69	9928.94	3854.84	3680.34	28808	26996.8	21135.6	9562.54	4434.55	4390.31	0.568534	0.220729	0.210737	0.37442	0.350879	0.274701	0.520059	0.241173	0.238767	0.544296	0.230951	0.224752	2.35676	0.973159	0.102475	0.816826	1.06709	0.782894	0.851652	0.307043	6
sp|O43556-4|SGCE_HUMAN	O43556-4	SGCE	Isoform 3 of Epsilon-sarcoglycan	HUMAN				4	1	102.154	38.2843	50.621	185.976	180.015	191.425	150.873	77.2451	94.8401	0.534673	0.200379	0.264949	0.333639	0.322945	0.343415	0.467159	0.23918	0.293661	0.500916	0.219779	0.279305	2.27918	1.27084	0.10253	0.879347	1.03311	1.06339	0.741508	0.899723	6
sp|O94868|FCSD2_HUMAN	O94868	FCHSD2	F-BAR and double SH3 domains protein 2	HUMAN				3	4	193.895	92.1356	113.886	1034.44	848.78	811.563	1293.36	858.683	894.712	0.484838	0.230387	0.284775	0.383868	0.314971	0.301161	0.424504	0.281835	0.293661	0.454671	0.256111	0.289218	1.77529	1.12927	0.102654	0.754647	1.21874	0.956153	0.258161	0.880357	9
sp|P50613|CDK7_HUMAN	P50613	CDK7	Cyclin-dependent kinase 7	HUMAN				4	2	183.724	516.002	430.359	311.703	366.629	427.188	328.053	521.811	542.168	0.162575	0.456604	0.38082	0.281951	0.331635	0.386414	0.235665	0.374856	0.389479	0.19912	0.41573	0.38515	0.478965	0.926442	0.102744	0.523975	0.850187	1.16518	0.596299	0.819605	3
sp|Q9BTE0|NAT9_HUMAN	Q9BTE0	NAT9	N-acetyltransferase 9	HUMAN				1	0	1.69159	8.99	26.416	0	0	0	0	0	0	0.0455985	0.242334	0.712068	NQ	NQ	NQ	NQ	NQ	NQ	0.0455985	0.242334	0.712068	0.188164	2.93837	0.102798	0.28799	NQ	NQ	NQ	NQ	1
sp|Q96IU4|ABHEB_HUMAN	Q96IU4	ABHD14B	Protein ABHD14B	HUMAN				5	2	460.085	178.595	178.389	329.188	229.743	388.462	739.003	600.175	525.314	0.563092	0.21858	0.218328	0.347467	0.242501	0.410032	0.396356	0.321897	0.281746	0.479724	0.270239	0.250037	1.77519	0.925246	0.103351	0.560745	1.43285	1.69085	0.110806	0.333243	9
sp|P52701|MSH6_HUMAN	P52701	MSH6	DNA mismatch repair protein Msh6	HUMAN				18	22	743.019	2319.19	2153.8	3238.75	3580.2	3164.82	4043.85	5019.44	4534.48	0.14245	0.44463	0.412921	0.324401	0.358602	0.316997	0.297391	0.369137	0.333473	0.21992	0.406883	0.373197	0.5405	0.917209	0.103391	0.711036	0.904628	0.88398	0.470315	0.613018	7
[truncated: 7,434 more rows]

## Sheet: Dataset S1C K-means clusters
Cluster 1		Cluster 2		Cluster 3		Cluster 4		Cluster 5		Cluster 6		Cluster 7		Cluster 8		Cluster 9
[truncated: 1,869 more rows]
